# Supplementary material for: EV-origin: Enumerating the tissue-cellular origin of circulating extracellular vesicles using exLR profile
Source: Comput Struct Biotechnol J. 2020 Oct 14;18:2851–9. doi: 10.1016/j.csbj.2020.10.002 (PMC7588739; doi:10.1016/j.csbj.2020.10.002)
Supplement: Supplementary data 2 [file mmc2.xlsx]

## Sheet: TableS1
Table S1. The 810 TSGs with their TSS caculated from expression atlas of GTEx portal.
Gene.id	TSS	Tissue	Plasma EVs		TSG.group
			Log10(mean.TPM)	Frequency
ENSG00000179914	2.03301	Adipose.Tissue	0.566537	0.762376	Adipose.Tissue
ENSG00000187288	2.71874	Adipose.Tissue	0.0536177	0.039604	Adipose.Tissue
ENSG00000181092	2.94457	Adipose.Tissue	0.0804839	0.039604	Adipose.Tissue
ENSG00000226482	2.75808	Adipose.Tissue	0.00972352	0.00990099	Adipose.Tissue
ENSG00000174697	3.01511	Adipose.Tissue	0	0	Adipose.Tissue
ENSG00000170323	2.8314	Adipose.Tissue	1.82588	1	Adipose.Tissue
ENSG00000151365	2.08352	Adipose.Tissue	0.1237	0.168317	Adipose.Tissue
ENSG00000167588	2.06471	Adipose.Tissue	0.113301	0.0990099	Adipose.Tissue
ENSG00000166819	2.71303	Adipose.Tissue	0.0517028	0.0891089	Adipose.Tissue
ENSG00000184811	2.45514	Adipose.Tissue	0.166391	0.306931	Adipose.Tissue
ENSG00000176194	2.40136	Adipose.Tissue	0	0	Adipose.Tissue
ENSG00000079435	2.04824	Adipose.Tissue	0.620864	0.792079	Adipose.Tissue
ENSG00000142619	2.49788	Bladder	0.00166754	0.00990099	Bladder
ENSG00000158786	2.06903	Bladder	0.00979434	0.00990099	Bladder
ENSG00000114638	2.62421	Bladder	0.0378635	0.00990099	Bladder
ENSG00000163993	2.12786	Bladder	0.654391	0.782178	Bladder
ENSG00000110375	3.70416	Bladder	0.0238194	0.0792079	Bladder
ENSG00000100867	3.7904	Bladder	0.161162	0.267327	Bladder
ENSG00000105668	3.53677	Bladder	0.0696625	0.0990099	Bladder
ENSG00000226510	2.92185	Bladder	0.158247	0.247525	Bladder
ENSG00000100373	2.83028	Bladder	0.107702	0.207921	Bladder
ENSG00000187730	2.99294	Brain	0.129659	0.158416	Brain
ENSG00000121905	3.66902	Brain	0.0111692	0.049505	Brain
ENSG00000116983	2.42049	Brain	0.456037	0.60396	Brain
ENSG00000160781	2.5545	Brain	0.134541	0.217822	Brain
ENSG00000125462	2.55091	Brain	0.0709552	0.138614	Brain
ENSG00000132692	2.18399	Brain	0.112494	0.0891089	Brain
ENSG00000162728	2.57645	Brain	0.0027996	0.00990099	Brain
ENSG00000169006	2.16287	Brain	0	0	Brain
ENSG00000163032	2.57813	Brain	0.0312689	0.0792079	Brain
ENSG00000136541	2.59051	Brain	0.407775	0.405941	Brain
ENSG00000162992	2.13595	Brain	0	0	Brain
ENSG00000130294	2.32337	Brain	0.0726976	0.128713	Brain
ENSG00000172995	2.30816	Brain	0.0738679	0.108911	Brain
ENSG00000168314	3.61783	Brain	0.115763	0.158416	Brain
ENSG00000187094	2.00478	Brain	0	0	Brain
ENSG00000164076	2.7373	Brain	0.00831368	0.029703	Brain
ENSG00000163630	2.6971	Brain	0.0146397	0.019802	Brain
ENSG00000144834	3.00358	Brain	0.00797507	0.00990099	Brain
ENSG00000172020	2.78735	Brain	0.0678276	0.0990099	Brain
ENSG00000152977	2.51779	Brain	0.0121412	0.039604	Brain
ENSG00000164089	2.32446	Brain	0.043238	0.029703	Brain
ENSG00000150625	2.43554	Brain	0.232814	0.366337	Brain
ENSG00000146005	2.07627	Brain	0.0814151	0.0792079	Brain
ENSG00000070808	2.40682	Brain	0.0742627	0.0891089	Brain
ENSG00000145863	2.379	Brain	0	0	Brain
ENSG00000170091	2.82046	Brain	0.0114654	0.019802	Brain
ENSG00000145920	3.24497	Brain	0.0631368	0.039604	Brain
ENSG00000074317	3.78043	Brain	0.0461876	0.0792079	Brain
ENSG00000204655	3.3471	Brain	0.0031593	0.019802	Brain
ENSG00000124493	2.68291	Brain	0.0235608	0.039604	Brain
ENSG00000124507	2.87241	Brain	0.723427	0.920792	Brain
ENSG00000077080	2.17312	Brain	0.025175	0.00990099	Brain
ENSG00000253230	3.86947	Brain	0.011257	0.019802	Brain
ENSG00000015592	2.61642	Brain	0.0329935	0.039604	Brain
ENSG00000104435	2.79083	Brain	0.0158642	0.039604	Brain
ENSG00000176956	2.1431	Brain	0	0	Brain
ENSG00000107295	2.06174	Brain	0.0654343	0.148515	Brain
ENSG00000168913	2.42944	Brain	0.166545	0.405941	Brain
ENSG00000230729	2.09005	Brain	0.00259744	0.00990099	Brain
ENSG00000165023	2.44189	Brain	0.00774967	0.00990099	Brain
ENSG00000176884	2.916	Brain	0.0123136	0.019802	Brain
ENSG00000197430	2.6315	Brain	0.0222246	0.00990099	Brain
ENSG00000148798	2.45968	Brain	0.0659972	0.108911	Brain
ENSG00000184524	2.97968	Brain	0.0196452	0.0594059	Brain
ENSG00000110436	3.43387	Brain	0.0958354	0.128713	Brain
ENSG00000162188	3.01079	Brain	0.0684845	0.148515	Brain
ENSG00000174871	2.21729	Brain	0.0372508	0.0891089	Brain
ENSG00000154146	2.28696	Brain	3.53781	1	Brain
ENSG00000258283	2.58178	Brain	0	0	Brain
ENSG00000155980	3.38648	Brain	0.241905	0.346535	Brain
ENSG00000067715	2.19222	Brain	0.419985	0.524752	Brain
ENSG00000183395	2.57386	Brain	0.0388125	0.0594059	Brain
ENSG00000043355	2.28791	Brain	0.0909317	0.118812	Brain
ENSG00000183379	2.85404	Brain	0.00592667	0.029703	Brain
ENSG00000104112	2.39553	Brain	0.13719	0.158416	Brain
ENSG00000127585	2.80578	Brain	0.550998	0.841584	Brain
ENSG00000102924	2.22101	Brain	0.0010043	0.00990099	Brain
ENSG00000087250	3.33138	Brain	0.0111951	0.049505	Brain
ENSG00000171532	2.09392	Brain	0.0213761	0.029703	Brain
ENSG00000108309	2.50238	Brain	0.441787	0.653465	Brain
ENSG00000131095	4.52993	Brain	0.240053	0.39604	Brain
ENSG00000171885	2.59128	Brain	0.0131983	0.00990099	Brain
ENSG00000132872	2.3451	Brain	0.00512972	0.00990099	Brain
ENSG00000266844	3.82264	Brain	0.0458241	0.108911	Brain
ENSG00000197971	3.46847	Brain	2.22094	1	Brain
ENSG00000267448	2.0554	Brain	0.0203042	0.00990099	Brain
ENSG00000167654	2.18663	Brain	0.00428258	0.00990099	Brain
ENSG00000104833	2.77348	Brain	0.540168	0.792079	Brain
ENSG00000196361	2.73553	Brain	0	0	Brain
ENSG00000105696	2.36197	Brain	0.00952031	0.019802	Brain
ENSG00000130287	2.00172	Brain	0.0128958	0.019802	Brain
ENSG00000105695	2.39741	Brain	0.0736677	0.108911	Brain
ENSG00000105290	2.41969	Brain	0.0735767	0.168317	Brain
ENSG00000174521	2.66913	Brain	0.0367417	0.019802	Brain
ENSG00000105409	2.45691	Brain	0.339347	0.544554	Brain
ENSG00000167619	2.03878	Brain	0.0125522	0.029703	Brain
ENSG00000104888	2.87042	Brain	0.0171917	0.029703	Brain
ENSG00000105605	2.54563	Brain	0.00141312	0.00990099	Brain
ENSG00000101405	2.57832	Brain	0.0104049	0.029703	Brain
ENSG00000101200	3.77759	Brain	0	0	Brain
ENSG00000132639	3.45023	Brain	0.0557884	0.118812	Brain
ENSG00000124140	2.49029	Brain	0.0507551	0.128713	Brain
ENSG00000184221	3.04018	Brain	0.380312	0.633663	Brain
ENSG00000100362	2.47864	Brain	1.38442	0.990099	Brain
ENSG00000100167	2.69865	Brain	0.140258	0.29703	Brain
ENSG00000130540	2.07165	Brain	0.0850661	0.0990099	Brain
ENSG00000100427	2.43604	Brain	0.954961	0.90099	Brain
ENSG00000008056	2.07997	Brain	0.167227	0.237624	Brain
ENSG00000102003	2.26349	Brain	0.079274	0.207921	Brain
ENSG00000123560	3.05407	Brain	0.0258733	0.019802	Brain
ENSG00000184258	2.65013	Brain	0.0133983	0.039604	Brain
ENSG00000181541	2.92729	Colon	0.0228357	0.0693069	Colon
ENSG00000113196	2.07445	Colon	0.0122925	0.019802	Colon
ENSG00000091138	3.42279	Colon	0	0	Colon
ENSG00000133742	2.85004	Colon	2.09396	1	Colon
ENSG00000071203	2.94224	Colon	0	0	Colon
ENSG00000137634	2.39362	Colon	0.00210119	0.019802	Colon
ENSG00000171747	3.09524	Colon	0.204858	0.237624	Colon
ENSG00000007306	3.03686	Colon	0	0	Colon
ENSG00000105388	2.40703	Colon	0.0152212	0.029703	Colon
ENSG00000142623	2.10731	Esophagus	0.0143528	0.039604	Esophagus
ENSG00000016602	2.02796	Esophagus	0	0	Esophagus
ENSG00000183347	2.57019	Esophagus	0.17984	0.267327	Esophagus
ENSG00000143536	2.98423	Esophagus	0.0274715	0.049505	Esophagus
ENSG00000163216	2.59143	Esophagus	0.000355274	0.00990099	Esophagus
ENSG00000241794	2.87247	Esophagus	0.0162784	0.029703	Esophagus
ENSG00000229035	2.0068	Esophagus	0.000355274	0.00990099	Esophagus
ENSG00000196754	2.06873	Esophagus	0.0256234	0.0594059	Esophagus
ENSG00000214711	2.68151	Esophagus	0.121325	0.188119	Esophagus
ENSG00000136694	2.44164	Esophagus	0.017926	0.019802	Esophagus
ENSG00000136689	2.00034	Esophagus	1.06823	0.960396	Esophagus
ENSG00000121552	2.48251	Esophagus	1.32573	1	Esophagus
ENSG00000185873	2.72823	Esophagus	0.000350939	0.00990099	Esophagus
ENSG00000163623	2.30029	Esophagus	0.00327228	0.029703	Esophagus
ENSG00000196344	2.24575	Esophagus	0	0	Esophagus
ENSG00000197353	2.21146	Esophagus	0.480943	0.663366	Esophagus
ENSG00000167656	2.27084	Esophagus	0.0115061	0.019802	Esophagus
ENSG00000253715	2.08946	Esophagus	0	0	Esophagus
ENSG00000185479	2.36878	Esophagus	0.0160754	0.029703	Esophagus
ENSG00000170477	3.15084	Esophagus	0	0	Esophagus
ENSG00000170423	2.41501	Esophagus	0.0306368	0.029703	Esophagus
ENSG00000167916	2.35299	Esophagus	0.0209726	0.019802	Esophagus
ENSG00000171401	2.91438	Esophagus	0.133696	0.128713	Esophagus
ENSG00000229732	2.93096	Esophagus	0.0126899	0.0990099	Esophagus
ENSG00000167759	2.4568	Esophagus	0.000545945	0.00990099	Esophagus
ENSG00000125780	3.1797	Esophagus	0.165413	0.227723	Esophagus
ENSG00000242349	4.3307	Heart	0.866351	0.881188	Heart
ENSG00000175206	4.76495	Heart	0.18132	0.267327	Heart
ENSG00000120937	4.68369	Heart	0.000517469	0.00990099	Heart
ENSG00000121769	2.47095	Heart	0.532623	0.673267	Heart
ENSG00000118194	4.43106	Heart	0.0932577	0.148515	Heart
ENSG00000163217	3.87515	Heart	0.000489775	0.00990099	Heart
ENSG00000168334	3.33697	Heart	0.0357337	0.00990099	Heart
ENSG00000010282	2.54345	Heart	0.000545945	0.00990099	Heart
ENSG00000160808	3.55135	Heart	0.00850157	0.00990099	Heart
ENSG00000163833	2.28477	Heart	0.506625	0.594059	Heart
ENSG00000205678	3.22086	Heart	0	0	Heart
ENSG00000172399	3.21275	Heart	0.0550593	0.0693069	Heart
ENSG00000261434	2.13964	Heart	0.0187876	0.019802	Heart
ENSG00000169271	2.46139	Heart	0.179656	0.277228	Heart
ENSG00000131730	2.46452	Heart	0.0190371	0.0594059	Heart
ENSG00000183072	2.92672	Heart	0	0	Heart
ENSG00000106631	4.71651	Heart	0.000455479	0.00990099	Heart
ENSG00000234520	2.20244	Heart	0.00140206	0.00990099	Heart
ENSG00000036448	2.71796	Heart	1.45348	0.841584	Heart
ENSG00000166317	2.67326	Heart	0.00428092	0.00990099	Heart
ENSG00000148677	3.79334	Heart	0.405054	0.455446	Heart
ENSG00000129170	3.56778	Heart	0.0068322	0.029703	Heart
ENSG00000134571	4.40604	Heart	0.231948	0.336634	Heart
ENSG00000153531	2.00942	Heart	0.103309	0.217822	Heart
ENSG00000197616	4.47503	Heart	0.0274829	0.0594059	Heart
ENSG00000258444	3.68161	Heart	0	0	Heart
ENSG00000159251	3.52622	Heart	0	0	Heart
ENSG00000198336	4.32925	Heart	1.25498	0.970297	Heart
ENSG00000077009	3.64437	Heart	0.0010043	0.00990099	Heart
ENSG00000130528	2.47366	Heart	0.00354534	0.019802	Heart
ENSG00000129991	4.62554	Heart	0.247954	0.346535	Heart
ENSG00000091482	2.91283	Heart	0	0	Heart
ENSG00000184908	2.70908	Kidney	0.0172098	0.019802	Kidney
ENSG00000174827	2.25095	Kidney	0.160759	0.237624	Kidney
ENSG00000116218	2.99374	Kidney	0	0	Kidney
ENSG00000143839	2.41523	Kidney	0	0	Kidney
ENSG00000144035	3.46001	Kidney	0.0169541	0.039604	Kidney
ENSG00000118785	2.88264	Kidney	0.643769	0.316832	Kidney
ENSG00000131183	2.31935	Kidney	0.0510713	0.039604	Kidney
ENSG00000124568	2.29403	Kidney	0.0116249	0.019802	Kidney
ENSG00000214128	2.18041	Kidney	0	0	Kidney
ENSG00000104327	2.56006	Kidney	0.0510651	0.0594059	Kidney
ENSG00000150201	3.40543	Kidney	0	0	Kidney
ENSG00000187783	2.00113	Kidney	0	0	Kidney
ENSG00000075891	2.34784	Kidney	0.0189944	0.049505	Kidney
ENSG00000148942	2.10539	Kidney	0.00820869	0.029703	Kidney
ENSG00000197901	3.39501	Kidney	0	0	Kidney
ENSG00000149452	3.36662	Kidney	0	0	Kidney
ENSG00000197891	3.30008	Kidney	0.0107272	0.019802	Kidney
ENSG00000137731	2.94623	Kidney	0.0483009	0.118812	Kidney
ENSG00000254844	3.74469	Kidney	0	0	Kidney
ENSG00000151704	2.29455	Kidney	0.0110676	0.029703	Kidney
ENSG00000165685	2.48035	Kidney	0.0319759	0.0594059	Kidney
ENSG00000167580	4.11729	Kidney	0.011901	0.00990099	Kidney
ENSG00000257378	3.83114	Kidney	0	0	Kidney
ENSG00000074803	3.67389	Kidney	0.00934315	0.039604	Kidney
ENSG00000169344	4.65904	Kidney	0.00765589	0.00990099	Kidney
ENSG00000070915	2.70436	Kidney	0.119403	0.217822	Kidney
ENSG00000166589	3.8092	Kidney	0.000631442	0.00990099	Kidney
ENSG00000160202	2.93908	Kidney	0.00414709	0.00990099	Kidney
ENSG00000100253	3.48528	Kidney	0.0144582	0.00990099	Kidney
ENSG00000147003	2.09771	Kidney	0.0623712	0.128713	Kidney
ENSG00000187048	3.38328	Liver	0.00333974	0.00990099	Liver
ENSG00000162365	2.64015	Liver	0.0134421	0.019802	Liver
ENSG00000157131	4.13916	Liver	0.0454234	0.029703	Liver
ENSG00000021852	4.07628	Liver	0.100472	0.049505	Liver
ENSG00000132855	3.36384	Liver	0.199576	0.158416	Liver
ENSG00000116882	2.97247	Liver	0.0223495	0.039604	Liver
ENSG00000134240	2.33365	Liver	0.0812873	0.0891089	Liver
ENSG00000132703	4.66986	Liver	0.0621492	0.0891089	Liver
ENSG00000132693	4.70064	Liver	0.0541851	0.049505	Liver
ENSG00000158874	4.7894	Liver	0.315212	0.326733	Liver
ENSG00000143257	2.68631	Liver	0.0329145	0.049505	Liver
ENSG00000117601	4.60043	Liver	0.0709704	0.0891089	Liver
ENSG00000116785	3.32803	Liver	0.0375294	0.039604	Liver
ENSG00000244414	3.44373	Liver	0.107313	0.138614	Liver
ENSG00000080910	4.26802	Liver	0.0181389	0.039604	Liver
ENSG00000134389	2.44016	Liver	0.00159336	0.00990099	Liver
ENSG00000123843	2.97552	Liver	0.388961	0.356436	Liver
ENSG00000123838	3.67027	Liver	0.107626	0.158416	Liver
ENSG00000135744	2.43018	Liver	0.0694286	0.0792079	Liver
ENSG00000261012	2.57706	Liver	0	0	Liver
ENSG00000084674	3.45251	Liver	0.471457	0.49505	Liver
ENSG00000084734	2.05866	Liver	0.166037	0.158416	Liver
ENSG00000138075	2.44353	Liver	0.0237834	0.029703	Liver
ENSG00000143921	2.20824	Liver	0	0	Liver
ENSG00000163586	2.96592	Liver	0.0868484	0.118812	Liver
ENSG00000115718	3.59207	Liver	0.15886	0.217822	Liver
ENSG00000153086	2.63779	Liver	0.0199745	0.039604	Liver
ENSG00000021826	3.27494	Liver	0.728816	0.475248	Liver
ENSG00000244474	2.51012	Liver	0.0801796	0.138614	Liver
ENSG00000072080	2.942	Liver	0.163359	0.108911	Liver
ENSG00000172482	4.6388	Liver	0.0371172	0.0594059	Liver
ENSG00000180432	3.76195	Liver	0.0137626	0.039604	Liver
ENSG00000188338	2.23653	Liver	0.00363977	0.00990099	Liver
ENSG00000055957	4.36725	Liver	0.138536	0.178218	Liver
ENSG00000162267	3.32246	Liver	0.0713814	0.0693069	Liver
ENSG00000239799	2.83592	Liver	0.00477121	0.0891089	Liver
ENSG00000144852	2.03003	Liver	0.0393689	0.0693069	Liver
ENSG00000113924	2.10645	Liver	1.39823	0.990099	Liver
ENSG00000159650	2.83304	Liver	0.00729551	0.019802	Liver
ENSG00000242337	2.29991	Liver	0.0133672	0.049505	Liver
ENSG00000091513	3.53469	Liver	0.340828	0.336634	Liver
ENSG00000169903	2.37188	Liver	0.00275284	0.00990099	Liver
ENSG00000199488	2.3189	Liver	0	0	Liver
ENSG00000163581	3.05219	Liver	0.092755	0.0594059	Liver
ENSG00000145192	4.66767	Liver	0.131534	0.118812	Liver
ENSG00000090512	2.15219	Liver	0	0	Liver
ENSG00000113905	4.43186	Liver	0.51804	0.376238	Liver
ENSG00000197099	2.75277	Liver	0.0623894	0.237624	Liver
ENSG00000113889	3.85396	Liver	0.216824	0.19802	Liver
ENSG00000178772	3.09502	Liver	0.0138979	0.029703	Liver
ENSG00000109758	3.24029	Liver	0	0	Liver
ENSG00000196620	2.14442	Liver	0.113385	0.029703	Liver
ENSG00000109181	3.5251	Liver	0.264968	0.0594059	Liver
ENSG00000171234	2.74084	Liver	0.358899	0.0693069	Liver
ENSG00000156096	3.88663	Liver	0.142276	0.0594059	Liver
ENSG00000145321	4.51337	Liver	0.211096	0.128713	Liver
ENSG00000163631	4.73075	Liver	1.75258	1	Liver
ENSG00000079557	3.93444	Liver	0.0768503	0.0594059	Liver
ENSG00000250436	2.29301	Liver	0.021841	0.00990099	Liver
ENSG00000198099	4.16657	Liver	0.224222	0.108911	Liver
ENSG00000172955	2.29268	Liver	0.0149244	0.049505	Liver
ENSG00000187758	3.27407	Liver	0.127158	0.108911	Liver
ENSG00000171564	4.80062	Liver	0.638804	0.465347	Liver
ENSG00000171560	4.76327	Liver	0.822306	0.356436	Liver
ENSG00000171557	4.67137	Liver	0.409261	0.237624	Liver
ENSG00000151790	3.46829	Liver	0.151507	0.0594059	Liver
ENSG00000249173	2.37902	Liver	0.0354079	0.039604	Liver
ENSG00000088926	2.47815	Liver	0.044219	0.039604	Liver
ENSG00000113492	2.57928	Liver	0.0298311	0.029703	Liver
ENSG00000113600	4.35918	Liver	0.193004	0.049505	Liver
ENSG00000145692	3.11722	Liver	0.0723029	0.0891089	Liver
ENSG00000172497	2.05962	Liver	0.0624805	0.049505	Liver
ENSG00000236882	2.13269	Liver	0.054717	0.0594059	Liver
ENSG00000131187	3.5769	Liver	0.0942245	0.168317	Liver
ENSG00000251164	2.79593	Liver	0.0694398	0.0693069	Liver
ENSG00000112337	2.03367	Liver	0.0129017	0.029703	Liver
ENSG00000137204	3.10361	Liver	0.022011	0.049505	Liver
ENSG00000244067	2.0037	Liver	0.0900175	0.118812	Liver
ENSG00000118520	2.94118	Liver	0.852362	0.891089	Liver
ENSG00000175003	3.99134	Liver	0.09456	0.118812	Liver
ENSG00000122194	4.10926	Liver	0.168186	0.0990099	Liver
ENSG00000146678	3.67664	Liver	0.089357	0.118812	Liver
ENSG00000005421	3.20836	Liver	0.046206	0.049505	Liver
ENSG00000160868	3.44952	Liver	0.101261	0.0594059	Liver
ENSG00000106327	3.85641	Liver	0.606918	0.80198	Liver
ENSG00000122787	2.4678	Liver	0.101741	0.0693069	Liver
ENSG00000104760	4.17396	Liver	0.184786	0.039604	Liver
ENSG00000253215	3.60025	Liver	0.00806339	0.019802	Liver
ENSG00000147647	2.69003	Liver	0.455339	0.316832	Liver
ENSG00000230328	3.26848	Liver	0.00159969	0.029703	Liver
ENSG00000136881	3.94348	Liver	0.0306372	0.108911	Liver
ENSG00000136872	3.10086	Liver	0.401479	0.49505	Liver
ENSG00000106927	4.62071	Liver	0.120696	0.178218	Liver
ENSG00000229314	4.76464	Liver	0.551829	0.475248	Liver
ENSG00000228278	4.64465	Liver	0.222295	0.267327	Liver
ENSG00000176919	3.43354	Liver	0.022113	0.0594059	Liver
ENSG00000198610	3.68113	Liver	0.0768562	0.118812	Liver
ENSG00000151655	4.00776	Liver	0.241909	0.168317	Liver
ENSG00000165471	2.8913	Liver	0.0216534	0.029703	Liver
ENSG00000151224	4.11755	Liver	0.132966	0.188119	Liver
ENSG00000138207	3.29555	Liver	0.122205	0.168317	Liver
ENSG00000138109	3.76686	Liver	0.356644	0.118812	Liver
ENSG00000233377	2.90613	Liver	0.00200804	0.039604	Liver
ENSG00000138115	3.95908	Liver	0.10818	0.118812	Liver
ENSG00000120054	2.49318	Liver	0	0	Liver
ENSG00000148702	2.38954	Liver	0.116353	0.128713	Liver
ENSG00000130649	4.37208	Liver	0.512926	0.50495	Liver
ENSG00000110169	4.52117	Liver	0.0617941	0.0693069	Liver
ENSG00000148965	4.2087	Liver	0.00410758	0.019802	Liver
ENSG00000255071	3.87416	Liver	0.00246216	0.019802	Liver
ENSG00000134339	3.83867	Liver	0.0202267	0.049505	Liver
ENSG00000200336	3.47203	Liver	0	0	Liver
ENSG00000173432	3.47985	Liver	0.0337927	0.049505	Liver
ENSG00000180210	4.43163	Liver	0.0221789	0.0792079	Liver
ENSG00000149124	2.62178	Liver	0.076718	0.0693069	Liver
ENSG00000166840	2.76266	Liver	0.154473	0.207921	Liver
ENSG00000110243	4.18532	Liver	0.0011124	0.00990099	Liver
ENSG00000110245	4.36956	Liver	0.284773	0.336634	Liver
ENSG00000118137	4.0736	Liver	0.176276	0.277228	Liver
ENSG00000235910	3.84537	Liver	0.0267778	0.158416	Liver
ENSG00000172425	2.3002	Liver	0.026075	0.0792079	Liver
ENSG00000111700	2.27549	Liver	0.0439921	0.039604	Liver
ENSG00000134538	2.91873	Liver	0.0807971	0.0594059	Liver
ENSG00000139209	2.82786	Liver	0.127564	0.0594059	Liver
ENSG00000175336	3.86062	Liver	0.00918235	0.019802	Liver
ENSG00000139547	3.3447	Liver	0.124201	0.188119	Liver
ENSG00000175189	2.15955	Liver	0.00163578	0.00990099	Liver
ENSG00000139269	2.66104	Liver	0.0184799	0.0594059	Liver
ENSG00000139344	2.06033	Liver	0.312531	0.485149	Liver
ENSG00000084110	2.10676	Liver	0.775243	0.90099	Liver
ENSG00000171759	3.40171	Liver	0.0887748	0.138614	Liver
ENSG00000135094	3.63325	Liver	0.121032	0.188119	Liver
ENSG00000158104	3.43422	Liver	0.252133	0.435644	Liver
ENSG00000256811	2.9469	Liver	0.104903	0.0792079	Liver
ENSG00000080618	4.14143	Liver	0.0492892	0.049505	Liver
ENSG00000057593	2.60646	Liver	0.077155	0.118812	Liver
ENSG00000126231	2.16329	Liver	0.025102	0.0693069	Liver
ENSG00000100652	3.13693	Liver	0.0210072	0.019802	Liver
ENSG00000140093	3.81245	Liver	0.0654461	0.049505	Liver
ENSG00000170099	3.41752	Liver	0.00847172	0.00990099	Liver
ENSG00000197249	3.63218	Liver	2.0178	1	Liver
ENSG00000186910	3.62001	Liver	0.0151532	0.019802	Liver
ENSG00000100665	2.94544	Liver	0.00150498	0.00990099	Liver
ENSG00000140107	4.11695	Liver	0.0171343	0.019802	Liver
ENSG00000140505	3.14417	Liver	0.0230344	0.029703	Liver
ENSG00000183747	3.22195	Liver	0.200872	0.257426	Liver
ENSG00000066813	3.14649	Liver	0.152497	0.257426	Liver
ENSG00000205358	2.12077	Liver	0.03654	0.049505	Liver
ENSG00000198650	4.16997	Liver	0.0643667	0.0792079	Liver
ENSG00000260886	3.15375	Liver	0.00573052	0.0990099	Liver
ENSG00000257017	4.59547	Liver	0.614985	0.544554	Liver
ENSG00000261701	3.11379	Liver	0.118907	0.178218	Liver
ENSG00000167711	2.6672	Liver	0.102382	0.267327	Liver
ENSG00000142484	2.7444	Liver	0.0112862	0.029703	Liver
ENSG00000141485	3.65382	Liver	0.0150298	0.0594059	Liver
ENSG00000161944	3.74356	Liver	0.858544	0.930693	Liver
ENSG00000141505	3.46907	Liver	0.490326	0.752475	Liver
ENSG00000109072	4.04013	Liver	0.276728	0.316832	Liver
ENSG00000179761	2.38178	Liver	0.297479	0.49505	Liver
ENSG00000131482	3.34129	Liver	0.0140274	0.029703	Liver
ENSG00000091583	4.74007	Liver	0.494044	0.386139	Liver
ENSG00000215644	2.47432	Liver	0.0179528	0.039604	Liver
ENSG00000118271	4.23678	Liver	0.339999	0.346535	Liver
ENSG00000060566	3.5247	Liver	0.210434	0.217822	Liver
ENSG00000171236	2.68414	Liver	0.219495	0.39604	Liver
ENSG00000167798	3.81746	Liver	0.253151	0.168317	Liver
ENSG00000130173	2.57475	Liver	0.00937121	0.019802	Liver
ENSG00000161031	2.24155	Liver	0.0963739	0.207921	Liver
ENSG00000186115	2.48811	Liver	0.0163049	0.0594059	Liver
ENSG00000105707	2.18465	Liver	0.063821	0.168317	Liver
ENSG00000105697	3.49773	Liver	0.0211629	0.0594059	Liver
ENSG00000250799	2.8504	Liver	0.00523453	0.00990099	Liver
ENSG00000255974	4.3478	Liver	0.0252726	0.039604	Liver
ENSG00000198077	3.03379	Liver	0	0	Liver
ENSG00000197408	3.50566	Liver	0.00527545	0.019802	Liver
ENSG00000130208	3.17941	Liver	0.824959	0.960396	Liver
ENSG00000214855	2.86623	Liver	0.0246449	0.0693069	Liver
ENSG00000259108	2.32955	Liver	0	0	Liver
ENSG00000105398	3.35779	Liver	0.195766	0.0990099	Liver
ENSG00000169136	2.20072	Liver	0.900025	0.990099	Liver
ENSG00000121410	3.2949	Liver	0.418305	0.90099	Liver
ENSG00000268230	2.89398	Liver	0.403425	0.891089	Liver
ENSG00000083807	2.85373	Liver	0.341052	0.663366	Liver
ENSG00000101323	3.79331	Liver	0.023327	0.0594059	Liver
ENSG00000259974	2.09315	Liver	0.0877144	0.138614	Liver
ENSG00000129988	3.84479	Liver	0.0269725	0.049505	Liver
ENSG00000101076	2.03182	Liver	0.189514	0.217822	Liver
ENSG00000124253	2.43283	Liver	0.0882736	0.128713	Liver
ENSG00000160282	3.0002	Liver	0.00923575	0.029703	Liver
ENSG00000099937	3.47185	Liver	0.0222623	0.0594059	Liver
ENSG00000187045	2.02858	Liver	0.0569418	0.029703	Liver
ENSG00000100197	2.51969	Liver	0.0655574	0.108911	Liver
ENSG00000036473	2.07362	Liver	0.13131	0.247525	Liver
ENSG00000123561	3.05422	Liver	0.0159656	0.00990099	Liver
ENSG00000101981	4.07665	Liver	0.106288	0.029703	Liver
ENSG00000142748	2.86441	Lung	0.633465	0.851485	Lung
ENSG00000168878	4.59612	Lung	0.00233183	0.00990099	Lung
ENSG00000078081	2.23538	Lung	0.528265	0.712871	Lung
ENSG00000157765	2.8735	Lung	0.0213642	0.039604	Lung
ENSG00000164265	3.91197	Lung	0.0616524	0.108911	Lung
ENSG00000196260	3.14626	Lung	0.071664	0.0693069	Lung
ENSG00000204305	2.43868	Lung	0.410163	0.564356	Lung
ENSG00000168484	4.78451	Lung	0.047936	0.049505	Lung
ENSG00000225383	2.50019	Lung	0.0103601	0.019802	Lung
ENSG00000185303	4.72578	Lung	0.00159336	0.00990099	Lung
ENSG00000122852	4.7868	Lung	0.00144022	0.019802	Lung
ENSG00000133661	3.46599	Lung	0.101627	0.168317	Lung
ENSG00000166961	2.50899	Lung	0	0	Lung
ENSG00000149021	4.35003	Lung	0.0123192	0.019802	Lung
ENSG00000255446	4.03985	Lung	0.0252686	0.049505	Lung
ENSG00000256612	2.16365	Lung	0.152476	0.227723	Lung
ENSG00000086548	2.08093	Lung	0.501207	0.356436	Lung
ENSG00000131400	3.70857	Lung	0.0117173	0.0594059	Lung
ENSG00000149435	2.10798	Lung	0.000350939	0.00990099	Lung
ENSG00000125999	2.01572	Lung	0.0433791	0.019802	Lung
ENSG00000187642	2.71556	Muscle	0.0590146	0.019802	Muscle
ENSG00000142661	2.41748	Muscle	0.266475	0.316832	Muscle
ENSG00000158022	3.88835	Muscle	0.00661646	0.00990099	Muscle
ENSG00000229444	2.89397	Muscle	0	0	Muscle
ENSG00000116748	3.61352	Muscle	0.080781	0.118812	Muscle
ENSG00000168509	3.00747	Muscle	0.020978	0.0594059	Muscle
ENSG00000163157	3.55106	Muscle	0.102793	0.29703	Muscle
ENSG00000264384	2.24265	Muscle	0.106254	0.0891089	Muscle
ENSG00000143318	3.70487	Muscle	0.0154521	0.029703	Muscle
ENSG00000198842	2.47622	Muscle	0.0469479	0.0693069	Muscle
ENSG00000081248	3.1886	Muscle	0.0290027	0.029703	Muscle
ENSG00000163395	2.22814	Muscle	0.2919	0.29703	Muscle
ENSG00000159173	4.10467	Muscle	0.0259763	0.019802	Muscle
ENSG00000122180	2.63832	Muscle	0.000826806	0.00990099	Muscle
ENSG00000143632	4.18533	Muscle	0.000517469	0.00990099	Muscle
ENSG00000077522	3.3551	Muscle	0.101739	0.108911	Muscle
ENSG00000138100	2.97016	Muscle	0.0173868	0.039604	Muscle
ENSG00000115593	2.56977	Muscle	0	0	Muscle
ENSG00000183091	4.27407	Muscle	0.650803	0.762376	Muscle
ENSG00000163092	3.61772	Muscle	1.12721	0.940594	Muscle
ENSG00000239474	4.333	Muscle	0.0609377	0.0891089	Muscle
ENSG00000138435	2.85417	Muscle	0.00178109	0.00990099	Muscle
ENSG00000237298	3.235	Muscle	1.26057	1	Muscle
ENSG00000155657	3.40117	Muscle	1.73687	0.990099	Muscle
ENSG00000270277	2.48404	Muscle	0.21269	0.207921	Muscle
ENSG00000168530	4.45511	Muscle	0.00627391	0.00990099	Muscle
ENSG00000135902	2.66749	Muscle	0.00210139	0.00990099	Muscle
ENSG00000168427	2.04593	Muscle	0.00326886	0.00990099	Muscle
ENSG00000157119	3.87185	Muscle	0	0	Muscle
ENSG00000114854	3.47537	Muscle	0.0511939	0.128713	Muscle
ENSG00000163380	2.82627	Muscle	0.0266921	0.0693069	Muscle
ENSG00000240045	4.37853	Muscle	0	0	Muscle
ENSG00000164122	2.03057	Muscle	0	0	Muscle
ENSG00000250978	3.26543	Muscle	0	0	Muscle
ENSG00000164309	3.01592	Muscle	0.296548	0.326733	Muscle
ENSG00000250159	2.0891	Muscle	0.344756	0.514851	Muscle
ENSG00000120729	3.50386	Muscle	0.00402658	0.00990099	Muscle
ENSG00000161896	2.06573	Muscle	0.00406364	0.019802	Muscle
ENSG00000124701	2.92256	Muscle	0.12328	0.188119	Muscle
ENSG00000170162	2.46671	Muscle	0	0	Muscle
ENSG00000186439	3.29609	Muscle	0.0414346	0.0594059	Muscle
ENSG00000170807	3.37609	Muscle	0	0	Muscle
ENSG00000168333	3.69904	Muscle	0	0	Muscle
ENSG00000104369	2.16906	Muscle	0.148761	0.158416	Muscle
ENSG00000164879	3.96646	Muscle	0.402116	0.584158	Muscle
ENSG00000253549	3.31136	Muscle	0.313213	0.386139	Muscle
ENSG00000174429	2.28643	Muscle	0	0	Muscle
ENSG00000175946	2.38017	Muscle	0	0	Muscle
ENSG00000130957	3.01304	Muscle	0.00314828	0.00990099	Muscle
ENSG00000148377	3.78224	Muscle	0.0151729	0.0693069	Muscle
ENSG00000177354	2.64807	Muscle	0.0123308	0.029703	Muscle
ENSG00000138347	2.80778	Muscle	0.0309453	0.0891089	Muscle
ENSG00000177791	4.01744	Muscle	0.00936581	0.00990099	Muscle
ENSG00000188716	2.10613	Muscle	0	0	Muscle
ENSG00000079393	2.63416	Muscle	0.0204816	0.00990099	Muscle
ENSG00000122367	2.10652	Muscle	0.020368	0.029703	Muscle
ENSG00000165887	3.45396	Muscle	0.000643258	0.00990099	Muscle
ENSG00000197893	3.82781	Muscle	0.0135745	0.00990099	Muscle
ENSG00000130598	4.03818	Muscle	0.814787	0.910891	Muscle
ENSG00000130595	3.87979	Muscle	0.753007	0.811881	Muscle
ENSG00000214872	3.02048	Muscle	0.0156758	0.00990099	Muscle
ENSG00000068976	3.55924	Muscle	0.227652	0.316832	Muscle
ENSG00000248746	3.50023	Muscle	0.0241764	0.0594059	Muscle
ENSG00000250105	2.17931	Muscle	0	0	Muscle
ENSG00000175564	2.40414	Muscle	0.346437	0.524752	Muscle
ENSG00000170290	3.72437	Muscle	0.0127622	0.019802	Muscle
ENSG00000181418	3.05508	Muscle	0.0129344	0.049505	Muscle
ENSG00000185482	3.54949	Muscle	0.979198	0.970297	Muscle
ENSG00000111046	3.94773	Muscle	0	0	Muscle
ENSG00000196091	4.26761	Muscle	0.0306783	0.0693069	Muscle
ENSG00000257514	4.0816	Muscle	0	0	Muscle
ENSG00000111245	3.73532	Muscle	0.0585562	0.128713	Muscle
ENSG00000185847	2.39128	Muscle	0	0	Muscle
ENSG00000092054	3.70282	Muscle	0.054581	0.0594059	Muscle
ENSG00000140986	3.07452	Muscle	0.0176111	0.029703	Muscle
ENSG00000185739	2.50275	Muscle	0.182728	0.207921	Muscle
ENSG00000196296	4.16016	Muscle	0.0690867	0.138614	Muscle
ENSG00000260442	2.93023	Muscle	0.0799328	0.19802	Muscle
ENSG00000180209	4.47934	Muscle	0.0836316	0.217822	Muscle
ENSG00000177238	2.48097	Muscle	0.0741426	0.108911	Muscle
ENSG00000156885	3.51911	Muscle	0	0	Muscle
ENSG00000188176	2.36005	Muscle	0.0760783	0.128713	Muscle
ENSG00000108515	3.45058	Muscle	0.690317	0.841584	Muscle
ENSG00000184544	2.54166	Muscle	0	0	Muscle
ENSG00000109061	4.64154	Muscle	0.443828	0.00990099	Muscle
ENSG00000125414	4.25853	Muscle	0.00413722	0.019802	Muscle
ENSG00000272736	4.11152	Muscle	0	0	Muscle
ENSG00000141161	2.52136	Muscle	0.412215	0.544554	Muscle
ENSG00000173991	3.43561	Muscle	0.0638312	0.188119	Muscle
ENSG00000108878	3.68623	Muscle	0	0	Muscle
ENSG00000182676	3.95369	Muscle	0	0	Muscle
ENSG00000265751	2.21733	Muscle	0	0	Muscle
ENSG00000167476	2.88432	Muscle	0.478837	0.722772	Muscle
ENSG00000196218	3.65168	Muscle	0.404332	0.584158	Muscle
ENSG00000269445	3.51872	Muscle	0	0	Muscle
ENSG00000104879	4.14184	Muscle	0.0234598	0.039604	Muscle
ENSG00000086967	4.37561	Muscle	0.125572	0.168317	Muscle
ENSG00000105048	4.3656	Muscle	0.782482	0.811881	Muscle
ENSG00000101306	3.64254	Muscle	0.0477673	0.0594059	Muscle
ENSG00000101470	4.52158	Muscle	1.07023	0.960396	Muscle
ENSG00000174407	3.30572	Muscle	0.00284626	0.00990099	Muscle
ENSG00000101210	2.67066	Muscle	0.563901	0.584158	Muscle
ENSG00000133454	2.53222	Muscle	0.579664	0.554455	Muscle
ENSG00000198125	3.67798	Muscle	0.0188075	0.019802	Muscle
ENSG00000171819	3.60154	Nerve	0.0152576	0.029703	Nerve
ENSG00000184454	2.36768	Nerve	0.00320762	0.00990099	Nerve
ENSG00000164007	3.32708	Nerve	0	0	Nerve
ENSG00000158887	4.26619	Nerve	0.166403	0.386139	Nerve
ENSG00000146147	2.22343	Nerve	0.107939	0.049505	Nerve
ENSG00000147588	3.2987	Nerve	0.00470201	0.029703	Nerve
ENSG00000120057	2.44604	Nerve	0.00703303	0.039604	Nerve
ENSG00000181409	2.01163	Nerve	0.64234	0.792079	Nerve
ENSG00000105227	3.02728	Nerve	0.722873	0.881188	Nerve
ENSG00000160307	2.65869	Nerve	0.824418	0.871287	Nerve
ENSG00000102385	3.28938	Nerve	0.154359	0.19802	Nerve
ENSG00000162438	4.73044	Pancreas	0.0167983	0.039604	Pancreas
ENSG00000142615	4.78476	Pancreas	0	0	Pancreas
ENSG00000215704	4.63495	Pancreas	0	0	Pancreas
ENSG00000219073	4.80413	Pancreas	0	0	Pancreas
ENSG00000142789	4.82252	Pancreas	0	0	Pancreas
ENSG00000201273	2.33467	Pancreas	0	0	Pancreas
ENSG00000240038	2.2559	Pancreas	1.31423	0.990099	Pancreas
ENSG00000243480	4.77539	Pancreas	0.0528295	0.168317	Pancreas
ENSG00000227408	4.41395	Pancreas	0	0	Pancreas
ENSG00000143954	4.06135	Pancreas	0.00499844	0.00990099	Pancreas
ENSG00000172023	4.26019	Pancreas	0.00175186	0.00990099	Pancreas
ENSG00000115386	4.20677	Pancreas	0	0	Pancreas
ENSG00000204787	4.43547	Pancreas	0	0	Pancreas
ENSG00000172016	3.73375	Pancreas	0	0	Pancreas
ENSG00000224879	3.3082	Pancreas	0.00706696	0.108911	Pancreas
ENSG00000115263	3.60846	Pancreas	0.000429798	0.00990099	Pancreas
ENSG00000185176	2.47543	Pancreas	0.00136501	0.00990099	Pancreas
ENSG00000153002	4.74121	Pancreas	0.0793355	0.0594059	Pancreas
ENSG00000240521	2.74395	Pancreas	0.00211534	0.00990099	Pancreas
ENSG00000114204	3.77034	Pancreas	0.118534	0.188119	Pancreas
ENSG00000215367	2.41115	Pancreas	0.00232787	0.00990099	Pancreas
ENSG00000164266	3.78338	Pancreas	0.0448347	0.0594059	Pancreas
ENSG00000204140	2.98318	Pancreas	0	0	Pancreas
ENSG00000137392	4.83055	Pancreas	0	0	Pancreas
ENSG00000124713	2.46929	Pancreas	0.0777352	0.148515	Pancreas
ENSG00000180535	2.74749	Pancreas	0.149898	0.19802	Pancreas
ENSG00000158516	4.71107	Pancreas	0.0138357	0.019802	Pancreas
ENSG00000091704	4.82859	Pancreas	0.0226503	0.039604	Pancreas
ENSG00000204983	4.82606	Pancreas	0.0536726	0.0594059	Pancreas
ENSG00000250591	4.66886	Pancreas	0	0	Pancreas
ENSG00000010438	3.94667	Pancreas	0.141288	0.118812	Pancreas
ENSG00000235481	3.64788	Pancreas	0.0329781	0.0594059	Pancreas
ENSG00000170835	4.63523	Pancreas	0.248365	0.514851	Pancreas
ENSG00000170827	4.13589	Pancreas	0.0730974	0.227723	Pancreas
ENSG00000175535	4.82363	Pancreas	0.000701594	0.00990099	Pancreas
ENSG00000187021	4.73338	Pancreas	0.0261414	0.029703	Pancreas
ENSG00000138161	4.56123	Pancreas	0.133368	0.188119	Pancreas
ENSG00000254647	4.71906	Pancreas	0	0	Pancreas
ENSG00000139055	2.27317	Pancreas	0.614487	0.752475	Pancreas
ENSG00000139540	2.3315	Pancreas	0.00757646	0.039604	Pancreas
ENSG00000170890	4.7837	Pancreas	0.0245034	0.019802	Pancreas
ENSG00000185615	3.30833	Pancreas	0.0109388	0.019802	Pancreas
ENSG00000169347	4.7663	Pancreas	0	0	Pancreas
ENSG00000103375	3.2488	Pancreas	0.0256586	0.019802	Pancreas
ENSG00000141086	3.85874	Pancreas	0.109861	0.277228	Pancreas
ENSG00000168928	4.82238	Pancreas	0	0	Pancreas
ENSG00000168925	4.81903	Pancreas	0	0	Pancreas
ENSG00000240338	4.74705	Pancreas	0	0	Pancreas
ENSG00000108849	2.22975	Pancreas	0	0	Pancreas
ENSG00000179751	4.73499	Pancreas	0	0	Pancreas
ENSG00000167748	3.78163	Pancreas	0.969053	0.940594	Pancreas
ENSG00000124232	4.3167	Pancreas	0.0157169	0.029703	Pancreas
ENSG00000116254	2.08342	Pituitary	0.0810417	0.178218	Pituitary
ENSG00000134200	4.72354	Pituitary	0.000701594	0.00990099	Pituitary
ENSG00000159409	2.76654	Pituitary	0.00375814	0.00990099	Pituitary
ENSG00000143340	2.00537	Pituitary	0	0	Pituitary
ENSG00000115138	4.83548	Pituitary	0.445795	0.732673	Pituitary
ENSG00000171450	2.34077	Pituitary	0	0	Pituitary
ENSG00000054356	2.88838	Pituitary	0.502581	0.653465	Pituitary
ENSG00000230432	2.05907	Pituitary	0	0	Pituitary
ENSG00000072182	2.17142	Pituitary	0.00901379	0.00990099	Pituitary
ENSG00000171951	2.81204	Pituitary	0.00729351	0.00990099	Pituitary
ENSG00000178602	2.98641	Pituitary	0	0	Pituitary
ENSG00000064835	3.25921	Pituitary	0	0	Pituitary
ENSG00000172179	4.87121	Pituitary	0	0	Pituitary
ENSG00000135346	4.83073	Pituitary	0.0169978	0.019802	Pituitary
ENSG00000106128	4.14779	Pituitary	0.0027996	0.00990099	Pituitary
ENSG00000128564	2.75027	Pituitary	0.0559903	0.049505	Pituitary
ENSG00000169436	2.60106	Pituitary	0.0698701	0.0792079	Pituitary
ENSG00000107187	3.29077	Pituitary	0.00596798	0.00990099	Pituitary
ENSG00000130643	3.01815	Pituitary	0.00613307	0.049505	Pituitary
ENSG00000131808	4.305	Pituitary	0	0	Pituitary
ENSG00000255007	2.075	Pituitary	0.187317	0.237624	Pituitary
ENSG00000069482	3.96994	Pituitary	0.0569741	0.108911	Pituitary
ENSG00000149295	2.09882	Pituitary	0	0	Pituitary
ENSG00000139352	2.15132	Pituitary	0.0029672	0.00990099	Pituitary
ENSG00000255686	2.16312	Pituitary	0	0	Pituitary
ENSG00000184302	2.43131	Pituitary	0	0	Pituitary
ENSG00000100604	2.28846	Pituitary	0.0196596	0.039604	Pituitary
ENSG00000166922	2.77881	Pituitary	0.0978167	0.108911	Pituitary
ENSG00000007516	2.63102	Pituitary	0.380241	0.514851	Pituitary
ENSG00000091536	2.0671	Pituitary	0.0914445	0.178218	Pituitary
ENSG00000136487	2.83069	Pituitary	0.00244783	0.00990099	Pituitary
ENSG00000259384	4.87739	Pituitary	0	0	Pituitary
ENSG00000176840	4.57883	Pituitary	0	0	Pituitary
ENSG00000260001	3.57398	Pituitary	0.0378659	0.0693069	Pituitary
ENSG00000260500	3.24598	Pituitary	0.00407256	0.029703	Pituitary
ENSG00000130477	2.07489	Pituitary	0.60223	0.792079	Pituitary
ENSG00000124302	2.2569	Pituitary	0.507595	0.673267	Pituitary
ENSG00000104826	4.751	Pituitary	0.00281191	0.00990099	Pituitary
ENSG00000129990	2.03061	Pituitary	0.147406	0.178218	Pituitary
ENSG00000089199	3.3271	Pituitary	0.0207179	0.029703	Pituitary
ENSG00000173404	2.02821	Pituitary	0	0	Pituitary
ENSG00000053438	3.56498	Pituitary	0.0383636	0.118812	Pituitary
ENSG00000102109	3.00808	Pituitary	0.20016	0.356436	Pituitary
ENSG00000133169	2.17405	Pituitary	0.644821	0.722772	Pituitary
ENSG00000147256	3.54164	Pituitary	0.00784797	0.00990099	Pituitary
ENSG00000147255	2.73387	Pituitary	0.0332153	0.0693069	Pituitary
ENSG00000269993	2.7085	Pituitary	0	0	Pituitary
ENSG00000196407	2.53915	Skin	0.926028	0.871287	Skin
ENSG00000143631	3.43594	Skin	0.244001	0.217822	Skin
ENSG00000143520	4.18324	Skin	0.0707463	0.0594059	Skin
ENSG00000186207	2.63506	Skin	0.000847372	0.00990099	Skin
ENSG00000187223	3.09092	Skin	0	0	Skin
ENSG00000187180	3.82777	Skin	0.00193122	0.019802	Skin
ENSG00000159455	4.24979	Skin	0	0	Skin
ENSG00000187173	2.75783	Skin	0	0	Skin
ENSG00000198854	4.25998	Skin	0	0	Skin
ENSG00000203786	3.4783	Skin	0.0852503	0.0594059	Skin
ENSG00000240386	3.18607	Skin	0.000713315	0.00990099	Skin
ENSG00000172155	2.29379	Skin	0	0	Skin
ENSG00000197084	4.10082	Skin	0.00227434	0.00990099	Skin
ENSG00000196734	3.51697	Skin	0.00759373	0.00990099	Skin
ENSG00000186844	3.95249	Skin	0	0	Skin
ENSG00000235942	3.11404	Skin	0.00463675	0.019802	Skin
ENSG00000184148	2.5349	Skin	0	0	Skin
ENSG00000203785	2.54066	Skin	0.0155501	0.029703	Skin
ENSG00000159516	3.73589	Skin	0.000355274	0.00990099	Skin
ENSG00000203782	4.42033	Skin	0.00244813	0.00990099	Skin
ENSG00000081277	2.44446	Skin	0.38173	0.514851	Skin
ENSG00000244617	2.73619	Skin	0.174574	0.316832	Skin
ENSG00000125571	2.35623	Skin	0	0	Skin
ENSG00000178597	2.67297	Skin	0	0	Skin
ENSG00000204539	3.56386	Skin	0.00480259	0.00990099	Skin
ENSG00000204421	3.37476	Skin	0.0678425	0.138614	Skin
ENSG00000126233	2.77229	Skin	0.00083701	0.00990099	Skin
ENSG00000178372	3.57979	Skin	0	0	Skin
ENSG00000107984	2.58486	Skin	0.295698	0.247525	Skin
ENSG00000148600	2.10336	Skin	0.468912	0.584158	Skin
ENSG00000175315	2.89726	Skin	0.0328747	0.019802	Skin
ENSG00000137699	2.04783	Skin	0.336809	0.306931	Skin
ENSG00000167767	2.05549	Skin	0.469949	0.405941	Skin
ENSG00000205426	2.2045	Skin	0.0920892	0.178218	Skin
ENSG00000135443	2.72959	Skin	0.00434846	0.00990099	Skin
ENSG00000186081	2.43223	Skin	0.29914	0.435644	Skin
ENSG00000139648	2.0721	Skin	0.000463592	0.00990099	Skin
ENSG00000172867	4.692	Skin	0.035481	0.108911	Skin
ENSG00000167768	3.84315	Skin	0.568513	0.752475	Skin
ENSG00000189182	3.7628	Skin	0.0135085	0.00990099	Skin
ENSG00000161634	3.72358	Skin	0.0256153	0.029703	Skin
ENSG00000136155	2.12226	Skin	0.0839991	0.0990099	Skin
ENSG00000165953	3.81874	Skin	0	0	Skin
ENSG00000102891	2.37578	Skin	0	0	Skin
ENSG00000179477	2.38285	Skin	0.0679345	0.128713	Skin
ENSG00000179148	2.07577	Skin	0.0154023	0.019802	Skin
ENSG00000204897	2.12651	Skin	0.00187663	0.00990099	Skin
ENSG00000186395	3.87999	Skin	1.03882	0.990099	Skin
ENSG00000212899	2.65452	Skin	0	0	Skin
ENSG00000212900	2.23413	Skin	0	0	Skin
ENSG00000212901	2.8675	Skin	0	0	Skin
ENSG00000221852	2.10282	Skin	0	0	Skin
ENSG00000221880	2.42992	Skin	0	0	Skin
ENSG00000188581	2.13054	Skin	0	0	Skin
ENSG00000131738	2.14218	Skin	0	0	Skin
ENSG00000094796	2.80856	Skin	0.0155646	0.019802	Skin
ENSG00000186847	2.8587	Skin	0.0272055	0.029703	Skin
ENSG00000134762	2.11935	Skin	0.114937	0.0693069	Skin
ENSG00000134765	3.35524	Skin	0.14119	0.227723	Skin
ENSG00000263698	2.47813	Skin	0	0	Skin
ENSG00000134760	3.06902	Skin	0.0286298	0.029703	Skin
ENSG00000206075	2.03774	Skin	0.00811367	0.019802	Skin
ENSG00000166396	2.80966	Skin	0.0119409	0.039604	Skin
ENSG00000167769	2.24765	Skin	0.0408976	0.0693069	Skin
ENSG00000105141	3.77982	Skin	0.00380728	0.00990099	Skin
ENSG00000188508	3.36062	Skin	0.00739802	0.00990099	Skin
ENSG00000161249	2.52418	Skin	0.246119	0.346535	Skin
ENSG00000189001	2.89542	Skin	0.0367517	0.049505	Skin
ENSG00000205076	2.6009	Skin	0.00612617	0.039604	Skin
ENSG00000178934	3.28375	Skin	0.0101823	0.0693069	Skin
ENSG00000167754	2.24113	Skin	0	0	Skin
ENSG00000169035	2.01089	Skin	0.0260279	0.00990099	Skin
ENSG00000175121	3.5469	Skin	0.00225846	0.019802	Skin
ENSG00000182591	2.92152	Skin	0.00793543	0.019802	Skin
ENSG00000044012	3.01705	Small.Intestine	0	0	Small.Intestine
ENSG00000197273	4.01641	Small.Intestine	0	0	Small.Intestine
ENSG00000162391	2.61358	Small.Intestine	0	0	Small.Intestine
ENSG00000016490	3.75677	Small.Intestine	0.0126723	0.029703	Small.Intestine
ENSG00000198758	2.80279	Small.Intestine	0.334239	0.267327	Small.Intestine
ENSG00000134193	3.28031	Small.Intestine	0.0805558	0.108911	Small.Intestine
ENSG00000158764	2.84039	Small.Intestine	0.0234951	0.039604	Small.Intestine
ENSG00000143167	2.85987	Small.Intestine	0.266984	0.514851	Small.Intestine
ENSG00000144410	2.51289	Small.Intestine	0.0740961	0.029703	Small.Intestine
ENSG00000127831	2.80276	Small.Intestine	1.49456	0.970297	Small.Intestine
ENSG00000168955	3.18223	Small.Intestine	0.0279279	0.029703	Small.Intestine
ENSG00000163295	3.26223	Small.Intestine	0.613075	0.356436	Small.Intestine
ENSG00000173702	3.22793	Small.Intestine	0.625984	0.39604	Small.Intestine
ENSG00000114113	4.06285	Small.Intestine	0.00165204	0.00990099	Small.Intestine
ENSG00000090402	3.58138	Small.Intestine	0.00528838	0.00990099	Small.Intestine
ENSG00000197888	3.11904	Small.Intestine	0.0689671	0.0594059	Small.Intestine
ENSG00000138823	2.05929	Small.Intestine	0.0628876	0.049505	Small.Intestine
ENSG00000145384	3.25162	Small.Intestine	0.00708002	0.00990099	Small.Intestine
ENSG00000174358	3.33563	Small.Intestine	0.0249291	0.0594059	Small.Intestine
ENSG00000113722	2.73151	Small.Intestine	0	0	Small.Intestine
ENSG00000170231	4.25323	Small.Intestine	0	0	Small.Intestine
ENSG00000074276	2.78111	Small.Intestine	0.0703962	0.138614	Small.Intestine
ENSG00000168903	2.54278	Small.Intestine	0.0907683	0.118812	Small.Intestine
ENSG00000112818	3.88532	Small.Intestine	0.00733577	0.00990099	Small.Intestine
ENSG00000169894	2.28088	Small.Intestine	0.141036	0.168317	Small.Intestine
ENSG00000169876	3.0864	Small.Intestine	0.020088	0.0693069	Small.Intestine
ENSG00000222636	4.00525	Small.Intestine	0	0	Small.Intestine
ENSG00000257335	2.13749	Small.Intestine	0.681188	0.772277	Small.Intestine
ENSG00000002726	2.54376	Small.Intestine	0.0192802	0.039604	Small.Intestine
ENSG00000164822	4.82489	Small.Intestine	0	0	Small.Intestine
ENSG00000164816	4.8578	Small.Intestine	0	0	Small.Intestine
ENSG00000134028	2.98493	Small.Intestine	0.147224	0.207921	Small.Intestine
ENSG00000079112	3.13815	Small.Intestine	0.305238	0.168317	Small.Intestine
ENSG00000122711	3.83074	Small.Intestine	0.0144196	0.0594059	Small.Intestine
ENSG00000187908	2.69691	Small.Intestine	0.0529186	0.029703	Small.Intestine
ENSG00000180745	2.24576	Small.Intestine	0.0598408	0.029703	Small.Intestine
ENSG00000099834	3.22223	Small.Intestine	0.146509	0.207921	Small.Intestine
ENSG00000198788	3.73682	Small.Intestine	0.0290138	0.0891089	Small.Intestine
ENSG00000166959	2.13077	Small.Intestine	0	0	Small.Intestine
ENSG00000172689	2.66156	Small.Intestine	0.00454023	0.00990099	Small.Intestine
ENSG00000173237	2.37388	Small.Intestine	0.00865171	0.039604	Small.Intestine
ENSG00000166391	2.25046	Small.Intestine	0.0224429	0.049505	Small.Intestine
ENSG00000110244	4.37003	Small.Intestine	0.00654305	0.039604	Small.Intestine
ENSG00000166866	3.20216	Small.Intestine	0.192487	0.207921	Small.Intestine
ENSG00000165556	2.22299	Small.Intestine	0.0113237	0.019802	Small.Intestine
ENSG00000102837	2.46785	Small.Intestine	0.200889	0.168317	Small.Intestine
ENSG00000088386	2.38989	Small.Intestine	0.0442842	0.019802	Small.Intestine
ENSG00000125255	3.58749	Small.Intestine	0.000942589	0.00990099	Small.Intestine
ENSG00000166126	2.02649	Small.Intestine	0.103145	0.148515	Small.Intestine
ENSG00000233041	3.69841	Small.Intestine	0	0	Small.Intestine
ENSG00000166143	2.10005	Small.Intestine	0.00951755	0.019802	Small.Intestine
ENSG00000166869	2.0768	Small.Intestine	0.00809654	0.00990099	Small.Intestine
ENSG00000174992	3.44129	Small.Intestine	0.0143164	0.00990099	Small.Intestine
ENSG00000015413	2.91731	Small.Intestine	0.00977488	0.029703	Small.Intestine
ENSG00000007216	2.7766	Small.Intestine	0.0103183	0.029703	Small.Intestine
ENSG00000182271	3.34756	Small.Intestine	0.0372407	0.019802	Small.Intestine
ENSG00000171431	3.30003	Small.Intestine	0.44188	0.108911	Small.Intestine
ENSG00000131096	2.02302	Small.Intestine	0.0010043	0.00990099	Small.Intestine
ENSG00000141434	3.43508	Small.Intestine	0.00310621	0.029703	Small.Intestine
ENSG00000099812	2.36834	Small.Intestine	0.235789	0.247525	Small.Intestine
ENSG00000095932	2.769	Small.Intestine	0.740574	0.851485	Small.Intestine
ENSG00000131142	3.0993	Small.Intestine	0.00404304	0.039604	Small.Intestine
ENSG00000213996	2.2331	Small.Intestine	0.0147618	0.00990099	Small.Intestine
ENSG00000021488	2.8461	Small.Intestine	0.0208602	0.039604	Small.Intestine
ENSG00000100170	2.68178	Small.Intestine	0.0472195	0.0693069	Small.Intestine
ENSG00000175329	2.00621	Small.Intestine	0.00463139	0.019802	Small.Intestine
ENSG00000134216	3.67396	Stomach	0.00408221	0.00990099	Stomach
ENSG00000229283	3.20495	Stomach	0	0	Stomach
ENSG00000196188	3.07609	Stomach	0.798819	0.821782	Stomach
ENSG00000183607	4.17197	Stomach	0	0	Stomach
ENSG00000169605	4.81045	Stomach	0	0	Stomach
ENSG00000157017	2.99946	Stomach	0.216955	0.366337	Stomach
ENSG00000066405	3.52346	Stomach	0	0	Stomach
ENSG00000157005	2.51271	Stomach	0.0356046	0.00990099	Stomach
ENSG00000109511	3.32346	Stomach	0.218012	0.0792079	Stomach
ENSG00000168631	3.1456	Stomach	0.0631124	0.0792079	Stomach
ENSG00000096088	4.71525	Stomach	0	0	Stomach
ENSG00000167653	3.1236	Stomach	0.00413449	0.019802	Stomach
ENSG00000107159	3.2504	Stomach	0.016045	0.039604	Stomach
ENSG00000131668	2.90989	Stomach	0.0112924	0.019802	Stomach
ENSG00000182333	4.84675	Stomach	0.00373416	0.00990099	Stomach
ENSG00000184956	3.14938	Stomach	0.0544975	0.049505	Stomach
ENSG00000215182	4.30011	Stomach	0.0689679	0.0693069	Stomach
ENSG00000134812	4.66157	Stomach	0.000496299	0.00990099	Stomach
ENSG00000229859	4.82411	Stomach	0.129279	0.415842	Stomach
ENSG00000229183	4.57282	Stomach	0.207669	0.49505	Stomach
ENSG00000256220	4.83931	Stomach	0.00430918	0.029703	Stomach
ENSG00000256713	4.82642	Stomach	0.246317	0.455446	Stomach
ENSG00000186009	4.59517	Stomach	0	0	Stomach
ENSG00000169340	3.10175	Stomach	0.00661982	0.00990099	Stomach
ENSG00000184502	2.65663	Stomach	0	0	Stomach
ENSG00000105675	4.45467	Stomach	0	0	Stomach
ENSG00000189377	2.06654	Stomach	0.000389198	0.00990099	Stomach
ENSG00000159197	3.55261	Stomach	0.0207395	0.019802	Stomach
ENSG00000225555	3.1998	Stomach	0.0398635	0.049505	Stomach
ENSG00000160181	4.65844	Stomach	0	0	Stomach
ENSG00000160182	4.31056	Stomach	0	0	Stomach
ENSG00000101842	2.60459	Stomach	0.644467	0.742574	Stomach

## Sheet: TableS2
Table S2. Information of the samples used to construct the blood cell signature matrix.
Sample label	Cell or tissue	NCBI's sequence read archive (SRA) run number	Source	Used for TSS calculation	cDNA library preparation	Sequencing mode
Bcells	B cells	SRR3647474	Public/SRA	Yes	Illumina TruSeq	Paired-end
Monocytes	Monocytes	SRR3647475	Public/SRA	Yes	Illumina TruSeq	Paired-end
TCellsCD4	T cells, CD4	SRR3647476	Public/SRA	Yes	Illumina TruSeq	Paired-end
TCellsCD8	T cells, CD8	SRR3647477	Public/SRA	Yes	Illumina TruSeq	Paired-end
RBC	Red blood cells	SRR2038798	Public/SRA	Yes	Illumina TruSeq	Paired-end
Neutrophil1	Neutrophils	SRR1915568	Public/SRA	Yes	Illumina TruSeq	Paired-end
Neutrophil2	Neutrophils	SRR1915569	Public/SRA	Yes	Illumina TruSeq	Paired-end
Neutrophil3	Neutrophils	SRR1915570	Public/SRA	Yes	Illumina TruSeq	Paired-end
Platetets	Platelets	SRR7360535	Public/SRA	Yes	Illumina TruSeq	Single-read

## Sheet: TableS3
Table S3: The scaled blood cell signature matrix of EV-origin approach.
Gene.id	Neutrophil	RBC	Bcell	Monocyte	CD4.Tcell	CD8.Tcell	Platelet
ENSG00000104921	-0.0310687	-0.0328237	0.00399675	-0.0322762	-0.0327695	-0.0326667	-0.0326372
ENSG00000100721	-0.0305906	-0.0328237	-0.0112732	-0.0327927	-0.0328059	-0.0327696	-0.0327054
ENSG00000240505	-0.0327293	-0.0328217	-0.02684	-0.0328163	-0.0327751	-0.032802	-0.0328237
ENSG00000187912	-0.0286867	-0.0328237	-0.0199596	-0.032139	-0.0327762	-0.0327746	-0.0327861
ENSG00000101017	-0.0320448	-0.032821	-0.0199432	-0.0307031	-0.0326084	-0.0326149	-0.0325144
ENSG00000196735	-0.0308162	-0.0328237	0.0139397	-0.0221997	-0.0301381	-0.030198	-0.0326796
ENSG00000152689	-0.0326966	-0.0326406	-0.0285534	-0.0327972	-0.0325718	-0.0326408	-0.0327988
ENSG00000211825	-0.0255381	-0.0328237	-0.0233443	-0.0326539	-0.0325635	-0.0326082	-0.0321164
ENSG00000065923	-0.0324203	-0.0328216	-0.0266185	-0.0325398	-0.032087	-0.032334	-0.0327997
ENSG00000254087	0.0331004	-0.0328171	0.0363934	0.00236799	-0.0322466	-0.032216	-0.0309846
ENSG00000233308	-0.0328051	-0.0328237	-0.0307929	-0.0328069	-0.0328237	-0.0328237	-0.0328237
ENSG00000197943	-0.0207672	-0.0328237	-0.0197694	-0.0298954	-0.0326446	-0.0319931	-0.0327851
ENSG00000186265	-0.0317291	-0.0328237	-0.0280466	-0.0328096	-0.0322387	-0.0326602	-0.0328139
ENSG00000167604	-0.0293607	-0.0328237	-0.0110426	-0.0179786	-0.0309483	-0.0308478	-0.0327109
ENSG00000184293	-0.032425	-0.0328237	-0.0273488	-0.0324263	-0.0315207	-0.0320766	-0.0328237
ENSG00000105246	-0.0327949	-0.0328237	-0.0309718	-0.0326012	-0.0327927	-0.0328065	-0.0328237
ENSG00000089127	-0.0293011	-0.0328237	-0.0240742	-0.0248755	-0.0321504	-0.0325171	-0.0325952
ENSG00000161405	-0.0279265	-0.0328237	-0.0188681	-0.0327813	-0.0264267	-0.0260562	-0.0327287
ENSG00000124243	-0.0324615	-0.0328219	-0.0291324	-0.0327951	-0.0319278	-0.0314527	-0.0328015
ENSG00000137265	-0.032109	-0.0328237	-0.0262729	-0.0325096	-0.0299868	-0.0303083	-0.0327808
ENSG00000169508	-0.0191905	-0.0328237	0.0779108	-0.00094082	0.0770559	0.021542	-0.0325407
ENSG00000204475	-0.0303814	-0.0328237	-0.0256519	-0.0327308	-0.0311377	-0.0292149	-0.0326054
ENSG00000189057	-0.0327429	-0.0328237	-0.0311533	-0.0328192	-0.0325111	-0.0327383	-0.0328112
ENSG00000124151	-0.0255838	-0.0328042	-0.00724203	-0.0282129	-0.0230515	-0.025418	-0.0326906
ENSG00000237513	-0.0320768	-0.0328237	-0.027881	-0.0318022	-0.0316303	-0.0316971	-0.0328237
ENSG00000026751	-0.026838	-0.0328237	-0.0221143	-0.0301906	-0.0313631	-0.0269435	-0.0326968
ENSG00000145287	-0.0283389	-0.0328237	-0.0178924	-0.0223536	-0.0272655	-0.0275357	-0.0326115
ENSG00000196664	-0.0320824	-0.0328237	-0.0315489	-0.0319495	-0.0328237	-0.0328216	-0.0328144
ENSG00000162511	0.251006	-0.0327613	0.367348	0.261717	0.168758	0.115625	-0.0278511
ENSG00000136286	-0.0183248	-0.0328229	-0.00183765	-0.00318368	-0.00516138	-0.00857047	-0.0326666
ENSG00000125726	-0.0326602	-0.0328237	-0.0313746	-0.032818	-0.0320528	-0.0320203	-0.0327923
ENSG00000198833	-0.0180612	-0.0327745	0.000346807	-0.0186518	-0.01739	-0.021268	-0.031114
ENSG00000111335	-0.0282307	-0.0328237	-0.0261028	-0.0261734	-0.0293434	-0.0306166	-0.0326739
ENSG00000115232	-0.01727	-0.0323317	-0.0106074	-0.0237318	-0.0146631	-0.0170509	-0.032778
ENSG00000073111	-0.0325089	-0.0327973	-0.0313423	-0.0327583	-0.0314405	-0.0317678	-0.0327942
ENSG00000134516	-0.0169493	-0.0328226	-0.0134212	-0.0198658	-0.0170128	-0.0200506	-0.032699
ENSG00000197471	-0.0224792	-0.0327702	-0.0208216	-0.0234479	-0.0252259	-0.0267468	-0.0326363
ENSG00000234883	-0.0325282	-0.0328237	-0.0311772	-0.0326343	-0.0320193	-0.0320681	-0.0328237
ENSG00000121594	-0.0328043	-0.0328237	-0.0318404	-0.0327858	-0.0325874	-0.0326005	-0.0328237
ENSG00000121210	-0.0245408	-0.0322764	-0.0182071	-0.0269197	-0.0217987	-0.0247496	-0.032581
ENSG00000114978	-0.0102851	-0.032718	-0.000721493	-0.0128913	-0.0089608	-0.0149299	-0.0311004
ENSG00000224565	-0.0328064	-0.0328237	-0.0321922	-0.0328237	-0.0328237	-0.0328237	-0.0328237
ENSG00000112029	-0.03241	-0.0328023	-0.0313976	-0.0326498	-0.031709	-0.0318603	-0.0328205
ENSG00000167900	-0.0324127	-0.0326956	-0.0307931	-0.0322096	-0.0311339	-0.0319025	-0.0328237
ENSG00000224220	-0.0327944	-0.0328237	-0.0322755	-0.0328237	-0.0328237	-0.0328237	-0.0328237
ENSG00000068489	-0.0321982	-0.0327636	-0.0313897	-0.0321871	-0.0323163	-0.0325381	-0.0328089
ENSG00000197299	-0.0319688	-0.0327778	-0.0317992	-0.0327277	-0.0321954	-0.0323017	-0.0328147
ENSG00000233175	-0.0321218	-0.0328237	-0.0316662	-0.0321743	-0.0318747	-0.0317166	-0.0328132
ENSG00000271913	-0.0319762	-0.0328225	-0.031795	-0.032149	-0.0322164	-0.0323809	-0.0328237
ENSG00000250155	-0.0323775	-0.0328237	-0.0319809	-0.0323904	-0.0326748	-0.0327288	-0.0326992
ENSG00000048462	-0.0326377	-0.0328237	-0.0324001	-0.0328237	-0.0327881	-0.032804	-0.0328237
ENSG00000233791	-0.0325781	-0.0328162	-0.0323494	-0.0324964	-0.0327701	-0.0327914	-0.0328104
ENSG00000140451	-0.0325593	-0.0328178	-0.0323617	-0.0328125	-0.0327211	-0.0325853	-0.0328185
ENSG00000176208	-0.0325306	-0.0322021	-0.0321194	-0.0326732	-0.0323361	-0.0323111	-0.0328237
ENSG00000228863	-0.0325609	-0.0328237	-0.0324741	-0.0327732	-0.0327174	-0.0327143	-0.0328237
ENSG00000104970	-0.0327541	-0.0328237	-0.0325849	-0.0328152	-0.0328211	-0.0327765	-0.0328143
ENSG00000261346	-0.0327192	-0.0328237	-0.0326966	-0.0328113	-0.0327857	-0.0326979	-0.0328065
ENSG00000188610	-0.0327876	-0.0328124	-0.0327066	-0.0327123	-0.0327624	-0.0327802	-0.0328237
ENSG00000102962	-0.0328132	-0.0328237	-0.0327698	-0.0328118	-0.0327738	-0.0328162	-0.0328237
ENSG00000211747	-0.0269011	-0.0328237	-0.0307214	-0.0327608	0.0171986	-0.0206102	-0.0326199
ENSG00000232869	-0.0287766	-0.0328237	-0.0309339	-0.0328021	0.00932556	-0.00324498	-0.0326143
ENSG00000211734	-0.0303669	-0.0328237	-0.0319914	-0.0327706	-0.0085861	-0.0237725	-0.032547
ENSG00000211721	-0.0309944	-0.0328237	-0.0322702	-0.0328237	-0.0189725	-0.0282402	-0.0328237
ENSG00000081059	-0.0270998	-0.0328237	-0.0284067	-0.0327204	0.0183586	0.00215532	-0.0325978
ENSG00000237702	-0.0300546	-0.0328237	-0.0321928	-0.0328237	-0.0148381	-0.0259377	-0.0326392
ENSG00000230099	-0.0311245	-0.0328237	-0.0322614	-0.0328237	-0.0204575	-0.0281976	-0.0328237
ENSG00000211746	-0.0289936	-0.0328237	-0.0318764	-0.0327766	-0.00801717	-0.0195447	-0.0324534
ENSG00000211751	0.0203727	-0.0328147	-0.010326	-0.0320263	0.240736	0.157815	-0.0303873
ENSG00000211724	-0.0315254	-0.0328237	-0.0323151	-0.0328237	-0.022838	-0.0291133	-0.0328237
ENSG00000211745	-0.0316109	-0.0328237	-0.0319346	-0.0327476	-0.0209548	-0.0233558	-0.0328237
ENSG00000211793	-0.0313121	-0.0328237	-0.0323228	-0.0328237	-0.0253811	-0.0316243	-0.0327626
ENSG00000226660	-0.0296687	-0.0328237	-0.0317456	-0.0328031	-0.0170337	-0.0211555	-0.0327665
ENSG00000211725	-0.0322072	-0.0328237	-0.0326545	-0.0328237	-0.0273267	-0.0310025	-0.0328237
ENSG00000211803	-0.0316853	-0.0328237	-0.0324377	-0.0328237	-0.0263354	-0.0314265	-0.0328237
ENSG00000241657	-0.031349	-0.0328237	-0.0325093	-0.0328024	-0.0254414	-0.0258206	-0.0327058
ENSG00000211794	-0.0310354	-0.0328237	-0.0322797	-0.0328237	-0.0238782	-0.0293258	-0.0327333
ENSG00000211788	-0.0294363	-0.0328237	-0.0321111	-0.0328237	-0.0202922	-0.0265352	-0.0326901
ENSG00000182866	-0.017427	-0.0328237	-0.0263289	-0.0326577	0.0195871	0.00816231	-0.0322799
ENSG00000211786	-0.0316492	-0.0328237	-0.0325273	-0.0328084	-0.0260956	-0.0298918	-0.0327812
ENSG00000211796	-0.0318496	-0.0328237	-0.0324038	-0.0328237	-0.0264918	-0.0301848	-0.0328237
ENSG00000211753	-0.0283837	-0.0328237	-0.0317937	-0.0327285	-0.0118637	-0.0136826	-0.0308417
ENSG00000198821	-0.0213674	-0.032822	-0.027125	-0.0325855	0.00676831	-0.00320869	-0.032317
ENSG00000211807	-0.0319912	-0.0328237	-0.0325848	-0.0328237	-0.0278819	-0.0313707	-0.0327565
ENSG00000141293	-0.0288078	-0.0327851	-0.0261505	-0.0327419	-0.00695793	-0.0150612	-0.0324422
ENSG00000211801	-0.0311091	-0.0328237	-0.0321908	-0.0328237	-0.0257445	-0.026576	-0.0327536
ENSG00000211765	-0.0289773	-0.0328237	-0.024505	-0.0328237	-0.0094085	-0.0170936	-0.0328237
ENSG00000211795	-0.0311606	-0.0328237	-0.0324543	-0.0328237	-0.0264141	-0.0293368	-0.0328237
ENSG00000211785	-0.0300996	-0.0328237	-0.0320402	-0.0327473	-0.0230673	-0.0259067	-0.0327176
ENSG00000211777	-0.0313226	-0.0328237	-0.0326145	-0.0328237	-0.0271992	-0.030198	-0.0328005
ENSG00000211789	-0.0300315	-0.0328237	-0.0323137	-0.0327458	-0.0250712	-0.0272178	-0.0327696
ENSG00000211820	-0.0317044	-0.0328237	-0.0327062	-0.0328237	-0.0288747	-0.0316135	-0.0328237
ENSG00000233387	-0.0324005	-0.0328237	-0.0323589	-0.0327609	-0.0287133	-0.0314699	-0.0328237
ENSG00000211810	-0.0315567	-0.0328237	-0.0324871	-0.0328237	-0.0280424	-0.0301056	-0.0328237
ENSG00000242114	-0.0326719	-0.0328237	-0.0322594	-0.0326552	-0.02953	-0.030005	-0.0328237
ENSG00000211791	-0.0307957	-0.0328237	-0.0325349	-0.0328237	-0.027678	-0.0285083	-0.0325891
ENSG00000078589	-0.0233652	-0.0328237	-0.0175017	-0.0327468	-0.00401986	-0.0177992	-0.0325702
ENSG00000211806	-0.0318994	-0.0328237	-0.0325299	-0.0328237	-0.0290703	-0.0313511	-0.0327938
ENSG00000204110	-0.0324909	-0.0328237	-0.0326767	-0.0328237	-0.0302787	-0.0308181	-0.0327789
ENSG00000255987	-0.0318568	-0.0328075	-0.0326127	-0.0328031	-0.0296089	-0.030631	-0.0328237
ENSG00000126353	-0.0246001	-0.0328237	-0.0169464	-0.0327167	-0.00778899	-0.0107307	-0.0319799
ENSG00000117090	-0.0310822	-0.0328237	-0.0266344	-0.0327567	-0.0258739	-0.0286276	-0.0327927
ENSG00000211797	-0.0313998	-0.0328237	-0.0325179	-0.0328237	-0.0290131	-0.0310526	-0.0327243
ENSG00000141682	-0.0286594	-0.0328023	-0.00533935	-0.0224393	0.00980205	-0.00149254	-0.0328183
ENSG00000185905	0.0207544	-0.0328237	-0.0186254	-0.0228205	0.0261792	0.0203723	-0.032526
ENSG00000059804	0.0100936	-0.0328137	0.00996865	0.0235537	0.154544	0.0662049	-0.0308207
ENSG00000226979	-0.0320275	-0.0328237	-0.0312105	-0.0327688	-0.027973	-0.0290972	-0.0322976
ENSG00000135925	-0.0327251	-0.0328237	-0.0322424	-0.0328135	-0.0310698	-0.0313485	-0.0328237
ENSG00000211779	-0.0317389	-0.0328237	-0.0325434	-0.0327991	-0.0305243	-0.0310441	-0.0328237
ENSG00000139626	-0.0252283	-0.0328237	-0.0223915	-0.0311989	-0.0180094	-0.0205049	-0.0327941
ENSG00000082074	0.0122365	-0.0328121	-0.0220566	-0.0156693	0.0124605	-0.00814511	-0.0314515
ENSG00000132819	-0.0215373	0.0906852	0.0557194	-0.0255462	0.113595	0.108882	-0.0291171
ENSG00000150637	-0.0319023	-0.0328207	-0.0322507	-0.0327811	-0.0288989	-0.0313353	-0.0319059
ENSG00000081320	-0.00656314	-0.0322671	0.00857272	-0.00433089	0.047417	0.0272561	-0.0327122
ENSG00000170571	-0.0142362	-0.0328146	-0.0188472	-0.0229103	0.00107346	-0.0084532	-0.0327505
ENSG00000174500	-0.0321953	-0.0328237	-0.0315509	-0.0328099	-0.0304597	-0.0318737	-0.0327633
ENSG00000115165	-0.00812997	-0.0328237	0.0140124	-0.00606001	0.0220273	-0.00200307	-0.032494
ENSG00000101109	-0.00974754	-0.0327479	-0.0153688	-0.0252457	-0.00480976	-0.0106909	-0.0323931
ENSG00000145365	-0.0307084	-0.0328237	-0.0303234	-0.0325426	-0.0293863	-0.0309464	-0.032818
ENSG00000155307	-0.0271916	-0.0328237	-0.02655	-0.0247628	-0.0180324	-0.0236739	-0.0327819
ENSG00000260997	-0.0304565	-0.0328237	-0.0248212	-0.0266673	-0.0244084	-0.024905	-0.0328111
ENSG00000117091	-0.0145221	-0.0328237	0.00863941	-0.00133466	0.0128545	0.00179626	-0.032438
ENSG00000156127	-0.0271208	-0.0328237	-0.0310316	-0.0293167	-0.0257967	-0.0292128	-0.0327623
ENSG00000070831	-0.0321317	-0.0327934	-0.0294426	-0.0310576	-0.0290326	-0.0296013	-0.032817
ENSG00000030419	-0.0313763	-0.0328231	-0.0316645	-0.0328166	-0.0312323	-0.0319617	-0.0328168
ENSG00000154165	-0.0321098	-0.0328237	-0.0316968	-0.0328237	-0.0312658	-0.0321829	-0.0328237
ENSG00000127311	-0.0314251	-0.0328148	-0.0322079	-0.0325338	-0.0307337	-0.030982	-0.0328123
ENSG00000167513	-0.0327255	-0.0328216	-0.0326669	-0.0326965	-0.0316265	-0.0320923	-0.0328056
ENSG00000164104	0.00877307	-0.0323772	0.00154298	-0.00561761	0.00970754	0.00250904	-0.0323947
ENSG00000110031	-0.0233966	-0.0328181	-0.0213257	-0.0214683	-0.0189258	-0.021313	-0.0325215
ENSG00000185262	0.00643417	-0.029172	0.0129225	-0.000599965	0.036938	0.0210291	-0.0310438
ENSG00000085117	-0.018782	-0.0323115	-0.0196329	-0.0291187	-0.0178368	-0.0260576	-0.0302819
ENSG00000139725	-0.0322418	-0.0328204	-0.0320623	-0.0324763	-0.0313789	-0.0314084	-0.0328159
ENSG00000240403	-0.0322769	-0.0328237	-0.032319	-0.0327868	-0.0316431	-0.031963	-0.0327852
ENSG00000137310	-0.0321081	-0.0328102	-0.0311198	-0.0326401	-0.0310948	-0.0314942	-0.0323717
ENSG00000116830	-0.0323355	-0.0328223	-0.0318565	-0.032379	-0.0318071	-0.0319688	-0.0328095
ENSG00000123908	-0.0287543	-0.0313941	-0.0300345	-0.0313441	-0.0285229	-0.0292005	-0.0327394
ENSG00000148773	-0.0326247	-0.0324287	-0.0326588	-0.0327926	-0.031913	-0.0324461	-0.0328208
ENSG00000145386	-0.0325448	-0.0327969	-0.0325169	-0.0327277	-0.0321171	-0.0323249	-0.0328194
ENSG00000237350	-0.0324878	-0.0327764	-0.0321728	-0.0322375	-0.0320174	-0.0324039	-0.0328237
ENSG00000171848	-0.0327228	-0.0328109	-0.0327328	-0.0328155	-0.0323874	-0.0325821	-0.0328169
ENSG00000166803	-0.0327814	-0.0327927	-0.0327999	-0.0328144	-0.0325607	-0.032653	-0.0328237
ENSG00000137804	-0.0326707	-0.0327952	-0.0326761	-0.0327574	-0.0324868	-0.0325943	-0.0328111
ENSG00000253882	-0.0327754	-0.0328237	-0.0327502	-0.0328165	-0.0325894	-0.0326781	-0.0328237
ENSG00000248503	-0.0325711	-0.0326614	-0.0325439	-0.0326885	-0.0324037	-0.0324939	-0.0328138
ENSG00000090889	-0.0327968	-0.0326555	-0.0327845	-0.0328237	-0.0326422	-0.0327412	-0.0328237
ENSG00000203812	-0.0326906	-0.0327617	-0.0327877	-0.032666	-0.0326545	-0.0328036	-0.0328237
ENSG00000115163	-0.0328038	-0.0327756	-0.0327839	-0.0328106	-0.0326564	-0.0327294	-0.0328237
ENSG00000229839	-0.0327649	-0.0328237	-0.0327699	-0.0327859	-0.0327442	-0.0328057	-0.0328171
ENSG00000163009	-0.0327832	-0.0328209	-0.0328039	-0.0328237	-0.0327706	-0.0327929	-0.0328237
ENSG00000221887	-0.0328223	-0.0328237	-0.0328135	-0.0328237	-0.03281	-0.0328199	-0.0328237
ENSG00000182162	-0.0328212	-0.0328237	-0.0328237	-0.0328237	-0.0328147	-0.0328237	-0.0328237
ENSG00000256039	-0.0308025	-0.0328237	-0.0322553	-0.0328237	-0.0327472	-0.019264	-0.0327544
ENSG00000111537	-0.0324328	-0.0328237	-0.0318921	-0.0328166	-0.0292941	-0.0255154	-0.0328237
ENSG00000105374	0.0450025	-0.0328237	0.0313968	-0.0255833	-0.0219675	0.168925	-0.0300588
ENSG00000197540	-0.0156571	-0.0327228	-0.0257972	-0.0323839	-0.00903849	0.0256707	-0.0325692
ENSG00000125657	-0.032731	-0.0328237	-0.0277039	-0.0313159	-0.029899	-0.0195109	-0.0328237
ENSG00000103522	-0.0318411	-0.0328237	-0.031185	-0.0326653	-0.0271347	-0.0222623	-0.0327929
ENSG00000100450	-0.00288036	-0.0328237	-0.00989572	-0.032414	-0.0282473	0.0268154	-0.0316731
ENSG00000077984	0.0542008	-0.0328237	-0.0130062	-0.0315577	-0.0107379	0.0744716	-0.0309878
ENSG00000158050	-0.026055	-0.0328237	0.0171971	0.0727797	0.13041	0.279677	-0.03222
ENSG00000020633	-0.0155907	-0.0328237	0.00501852	-0.0216767	0.0806297	0.117742	-0.0324329
ENSG00000173762	-0.0259878	-0.0328237	-0.0293064	-0.0284556	-0.00413246	0.00315035	-0.0325731
ENSG00000027869	-0.0293643	-0.0328237	-0.0307459	-0.0327823	-0.0224708	-0.0214623	-0.0326657
ENSG00000100385	-0.0210483	-0.0328237	-0.0243995	-0.032575	-0.00449946	-0.002177	-0.0326318
ENSG00000172543	-0.0132138	-0.0328237	-0.0239905	-0.0325467	-0.0264171	0.00998997	-0.0274448
ENSG00000153898	-0.0314788	-0.0328237	-0.0294441	-0.0326652	-0.0288608	-0.0238041	-0.0328097
ENSG00000056558	-0.0284635	-0.0328226	-0.027518	-0.0309564	-0.0146665	-0.0119557	-0.032723
ENSG00000073861	-0.0247835	-0.0328237	-0.0261203	-0.0327442	-0.0231083	-0.0118116	-0.0326167
ENSG00000211694	-0.0293694	-0.0328237	-0.0303186	-0.0327729	-0.0263449	-0.0235513	-0.0328002
ENSG00000232208	-0.0323892	-0.0328237	-0.0326835	-0.0328237	-0.0327483	-0.0310129	-0.0327895
ENSG00000100298	-0.0320326	-0.0328237	-0.0319877	-0.0327752	-0.0305115	-0.0295909	-0.0328044
ENSG00000205045	-0.0304276	-0.0328237	-0.0318783	-0.0327787	-0.0294645	-0.0290821	-0.0327887
ENSG00000164674	-0.0236705	-0.0328166	-0.0301425	-0.0298224	-0.023926	-0.0177548	-0.0327738
ENSG00000170340	-0.0250248	-0.0327523	-0.0255541	-0.029347	-0.0177788	-0.0155193	-0.0327942
ENSG00000147168	-0.0170797	-0.0328237	-0.0196901	-0.0274194	-0.00806524	-0.00610645	-0.0321876
ENSG00000134242	-0.0257644	-0.0328025	-0.0260073	-0.0307801	-0.0242461	-0.0228104	-0.0327916
ENSG00000100226	-0.0249432	-0.0320693	-0.0235857	-0.0274203	-0.0139997	-0.0131984	-0.0323554
ENSG00000254328	-0.0327749	-0.0328237	-0.0322273	-0.032681	-0.0320946	-0.0313141	-0.0328237
ENSG00000130810	-0.0324502	-0.0328237	-0.0318687	-0.0324416	-0.0312826	-0.0306581	-0.0328237
ENSG00000239713	-0.0275035	-0.0328086	-0.0270585	-0.030265	-0.0295413	-0.0251227	-0.0326733
ENSG00000180448	0.0330508	-0.0328127	0.0264547	0.0151612	0.0479748	0.0482939	-0.030582
ENSG00000105329	0.0131782	-0.0328216	0.00870124	0.0333062	0.0785743	0.0942614	-0.00227405
ENSG00000227766	-0.0320379	-0.0328237	-0.0316115	-0.0318298	-0.0308995	-0.0308537	-0.0328116
ENSG00000272269	-0.0326669	-0.0327986	-0.0322524	-0.0325929	-0.0319334	-0.0318641	-0.0328016
ENSG00000205089	-0.0327228	-0.0328237	-0.0327987	-0.0328209	-0.0324418	-0.032424	-0.0328237
ENSG00000233483	-0.0326454	-0.0328237	-0.032686	-0.0327607	-0.0324857	-0.0324771	-0.0328237
ENSG00000271581	-0.0326398	-0.0328237	-0.0326942	-0.0325791	-0.0325827	-0.0325132	-0.0328115
ENSG00000226784	-0.0327392	-0.0328237	-0.0327463	-0.0327671	-0.0327716	-0.0326944	-0.0328237
ENSG00000104918	-0.0311138	-0.0328237	-0.0314765	-0.011864	-0.0328237	-0.0327814	-0.0328237
ENSG00000186407	-0.0249005	-0.0328218	-0.0163387	0.0544606	-0.0327282	-0.0327827	-0.0324231
ENSG00000110203	-0.0141877	-0.0328237	-0.031085	0.0184604	-0.0327476	-0.0328237	-0.0328237
ENSG00000085265	0.0476534	-0.0328237	0.00732085	0.26499	-0.0325679	-0.0327486	-0.0309142
ENSG00000268734	-0.0170828	-0.0328237	-0.0319267	-0.00695713	-0.0328237	-0.0328237	-0.0326951
ENSG00000170909	-0.00442947	-0.0328237	-0.0253151	0.0333202	-0.0326072	-0.0326602	-0.0326275
ENSG00000187116	-0.00552141	-0.0328237	-0.00925671	0.0745809	-0.0327181	-0.0326925	-0.0324206
ENSG00000011422	-0.0195724	-0.0328237	-0.0179545	0.0446358	-0.0305194	-0.0315169	-0.0327023
ENSG00000126759	-0.0105254	-0.0328237	-0.0225727	0.032859	-0.0316307	-0.0323835	-0.0326524
ENSG00000011600	0.307876	-0.0328237	0.0491089	0.436367	-0.0320629	-0.0319271	-0.0289129
ENSG00000121316	0.0146321	-0.0328237	-0.0252251	0.0219515	-0.0325201	-0.0326921	-0.0324808
ENSG00000178789	-0.0180038	-0.0328237	-0.0304042	-0.00929727	-0.03277	-0.0327267	-0.0327353
ENSG00000109743	-0.0135594	-0.0328237	-0.0304167	-0.0121865	-0.0327925	-0.0327462	-0.0327954
ENSG00000162711	-0.0304746	-0.0328237	-0.0287253	-0.00950081	-0.0314681	-0.0320498	-0.0327554
ENSG00000169385	-0.0150007	-0.0328237	-0.0251267	0.00168926	-0.0327534	-0.0327072	-0.0326166
ENSG00000214212	-0.00386145	-0.0328237	-0.0134126	0.0336879	-0.0322895	-0.03262	-0.0326393
ENSG00000183019	-0.0237987	-0.0328237	-0.03213	-0.0195703	-0.0328028	-0.0327545	-0.0321487
ENSG00000114013	-0.0305067	-0.0328237	-0.0195805	-0.012731	-0.0325222	-0.0325356	-0.032617
ENSG00000181444	-0.00997299	-0.0328237	-0.0302109	-0.00788521	-0.0317705	-0.0322247	-0.0327709
ENSG00000099985	-0.0287126	-0.0328237	-0.0266911	0.0191382	-0.0274761	-0.0265128	-0.0327611
ENSG00000133246	-0.0144143	-0.03282	-0.0221053	0.00683749	-0.0326579	-0.0325871	-0.0325808
ENSG00000160883	0.0304316	-0.0328216	-0.00147349	0.0591131	-0.0326865	-0.0325865	-0.0324363
ENSG00000066336	0.184312	-0.0328204	0.0462735	0.19926	-0.0308741	-0.0314427	-0.0317253
ENSG00000141574	0.0115418	-0.0328237	-0.0174528	0.0235997	-0.0315017	-0.0324228	-0.03271
ENSG00000150337	-0.0288526	-0.0328237	-0.0321951	-0.0259773	-0.0328192	-0.0328237	-0.0328036
ENSG00000136315	-0.0324014	-0.0328237	-0.0319161	-0.0281998	-0.0328237	-0.0328237	-0.0328237
ENSG00000000938	0.133237	-0.0328237	0.0529056	0.172166	-0.0319108	-0.0274839	-0.0319203
ENSG00000232810	-0.0306308	-0.0328237	0.0103678	0.0187613	-0.0278915	-0.0226341	-0.0328093
ENSG00000158869	0.0284636	-0.0328237	0.0563925	0.185547	-0.031929	-0.0316381	0.0129765
ENSG00000163131	0.189363	-0.0328237	0.106275	0.263157	-0.0141416	-0.021005	-0.0314728
ENSG00000177674	-0.00587851	-0.0328237	-0.0245011	0.0135787	-0.0291183	-0.0295787	-0.0321719
ENSG00000231680	-0.032359	-0.0328237	-0.0325031	-0.0299497	-0.0328102	-0.0328013	-0.0328237
ENSG00000226091	-0.0311783	-0.0328237	-0.0326825	-0.0302799	-0.0327979	-0.0327984	-0.0327897
ENSG00000143110	-0.017891	-0.0328212	-0.0186373	0.0218543	-0.0242911	-0.027186	-0.0322676
ENSG00000122694	0.016619	-0.0328014	-0.0235355	0.0171341	-0.0215573	-0.0263667	-0.0324852
ENSG00000107738	0.0962554	-0.0328011	0.0177333	0.113933	-0.0132804	-0.0182017	-0.0309995
ENSG00000140379	0.0293959	-0.0328237	0.0137173	0.0479343	-0.0244531	-0.0259817	-0.0325587
ENSG00000100300	0.0230145	-0.0314342	-0.00949721	0.10624	-0.00730785	-0.0154217	-0.0324766
ENSG00000163931	0.0127175	-0.0326532	-0.0140313	0.0320817	-0.023389	-0.0264903	-0.0324797
ENSG00000005381	-0.0322759	-0.0328237	-0.032541	-0.0304372	-0.0327747	-0.0328081	-0.0328237
ENSG00000115956	0.0571907	-0.0328237	0.0275619	0.0576662	-0.0292723	-0.0262446	-0.0218339
ENSG00000213876	-0.0315275	-0.0328237	-0.0325112	-0.0304211	-0.0328036	-0.0328237	-0.0328055
ENSG00000139572	-0.0321918	-0.0328237	-0.0321717	-0.0301923	-0.0328107	-0.0327752	-0.0328237
ENSG00000160999	-0.0262481	-0.0328237	-0.0263386	-0.0260223	-0.032512	-0.0324964	-0.0322689
ENSG00000028137	0.0660855	-0.0328164	0.0669918	0.172494	0.00424101	-0.00514858	-0.0316807
ENSG00000117410	0.0051736	-0.0325676	-0.0143192	0.0113032	-0.0256808	-0.0250486	-0.0324699
ENSG00000015475	-0.0196949	-0.0328191	-0.0253674	-0.0193749	-0.0311703	-0.0311107	-0.0322016
ENSG00000182117	0.0250596	-0.0325533	-0.00981422	0.038166	-0.0197706	-0.0226276	-0.0272024
ENSG00000135604	0.0105179	-0.0328237	-0.00602181	0.0162321	-0.0211947	-0.0246757	-0.0313004
ENSG00000160255	0.116078	-0.0328167	0.0383625	0.141892	0.0198935	0.0164472	-0.0319675
ENSG00000100599	-0.0166115	-0.0328197	-0.0169169	-0.00676922	-0.0275929	-0.0256589	-0.0327073
ENSG00000126264	-0.0232751	-0.0328237	-0.0265949	-0.000964022	-0.0203127	-0.00969732	-0.0322156
ENSG00000254911	-0.0312625	-0.0325344	-0.0272617	-0.0255891	-0.031057	-0.031485	-0.0328237
ENSG00000103187	0.0551713	-0.0328206	0.0563668	0.132237	0.0104729	0.0004211	-0.0270163
ENSG00000120949	-0.031322	-0.0328237	-0.0312347	-0.0308899	-0.0326746	-0.0327678	-0.0327915
ENSG00000213719	0.0735817	-0.0325538	0.0255357	0.0940654	0.00233605	-0.00851323	-0.0228431
ENSG00000108932	-0.029728	-0.032822	-0.0305812	-0.0266459	-0.0311573	-0.0310485	-0.0328059
ENSG00000177105	0.0630508	-0.0328046	0.0139996	0.0683095	0.0254107	0.00815568	-0.0310828
ENSG00000114353	0.0324144	-0.0328068	0.0135723	0.0454652	0.00156366	-0.00816697	-0.0301218
ENSG00000183696	-0.0249397	-0.0328222	-0.0280748	-0.0170684	-0.0235122	-0.0225977	-0.0326713
ENSG00000054967	-0.0236519	-0.0328237	-0.0175389	-0.0139639	-0.024716	-0.0199585	-0.0327894
ENSG00000074800	-0.0114522	-0.0327772	0.010288	0.044711	0.0108299	-0.00167149	-0.0276732
ENSG00000233328	-0.0321883	-0.0328237	-0.0307478	-0.0288329	-0.0295614	-0.0308752	-0.0327384
ENSG00000076944	-0.0155642	-0.0325101	-0.0205349	-0.00177156	-0.0255651	-0.0248856	-0.0293157
ENSG00000165233	-0.0239422	-0.0328237	-0.0270019	-0.00912607	-0.0257436	-0.024067	-0.0297055
ENSG00000187608	-0.0143158	-0.0323607	-0.0224541	-0.00943808	-0.0162556	-0.0217291	-0.0326064
ENSG00000150977	-0.0239754	-0.0328237	-0.0273644	-0.0206284	-0.0239693	-0.0295667	-0.0320522
ENSG00000111331	-0.0291466	-0.0328237	-0.0273913	-0.0265065	-0.0291845	-0.0309377	-0.0326852
ENSG00000171314	-0.0222282	-0.0328184	-0.0241561	-0.0176033	-0.0247581	-0.0272005	-0.0322993
ENSG00000160446	-0.0266043	-0.0328079	-0.0296856	-0.0264335	-0.0281845	-0.0296161	-0.0326524
ENSG00000104903	-0.0249411	-0.023247	-0.0259467	-0.0221378	-0.0317048	-0.0323057	-0.0306417
ENSG00000108518	0.174006	-0.032738	0.135658	0.234081	0.189651	0.138346	-0.00355995
ENSG00000260335	-0.0310971	-0.0328237	-0.0312009	-0.0307733	-0.0321253	-0.0313777	-0.0328237
ENSG00000250687	-0.0323432	-0.0328237	-0.0327254	-0.0321415	-0.0328237	-0.0327838	-0.0328237
ENSG00000242550	-0.0326301	-0.0328237	-0.032736	-0.0321728	-0.0328237	-0.0328237	-0.0328192
ENSG00000149781	0.0122217	-0.0327282	-0.00684504	0.0298471	-0.00594893	-0.0108483	0.00611441
ENSG00000142669	0.0608917	-0.0263824	0.0488189	0.210689	0.0760516	0.0659095	0.113939
ENSG00000205846	-0.0326742	-0.0328237	-0.0326946	-0.0322832	-0.0328237	-0.0328237	-0.0328237
ENSG00000137959	-0.0320897	-0.0328223	-0.0321685	-0.0317348	-0.0322237	-0.0324856	-0.0327884
ENSG00000170043	-0.00610004	-0.0327597	-0.0100326	-0.00426551	-0.0150567	-0.019	-0.0129038
ENSG00000177173	-0.0322552	-0.0328001	-0.0323461	-0.0320006	-0.0323879	-0.0322538	-0.0328237
ENSG00000172232	-0.0322608	-0.0328237	-0.032547	-0.0322459	-0.032593	-0.0324539	-0.0328102
ENSG00000229671	-0.0327501	-0.0328237	-0.0327097	-0.0324038	-0.0328032	-0.0328067	-0.0327866
ENSG00000250575	-0.032691	-0.0328237	-0.0328077	-0.0325162	-0.0328237	-0.0327793	-0.0328237
ENSG00000185198	-0.0325676	-0.0328237	-0.0327241	-0.0325298	-0.0325437	-0.0328136	-0.0327906
ENSG00000104904	0.0732837	0.06604	0.042144	0.104848	0.00886658	0.00414914	0.044792
ENSG00000186076	-0.0327306	-0.0328237	-0.0326044	-0.0325181	-0.0327022	-0.03268	-0.0328237
ENSG00000203395	-0.0328028	-0.0328237	-0.0328028	-0.0326586	-0.0328237	-0.0328081	-0.0327472
ENSG00000254325	-0.0327891	-0.0328237	-0.0328237	-0.032695	-0.0328237	-0.032791	-0.0328237
ENSG00000216285	-0.032786	-0.0328237	-0.0327592	-0.0326879	-0.0327196	-0.0327806	-0.0328237
ENSG00000186652	-0.0328184	-0.0328237	-0.0327861	-0.0327106	-0.0327948	-0.0327938	-0.0328237
ENSG00000259674	-0.0327815	-0.0328237	-0.0327375	-0.0327157	-0.0328071	-0.0327963	-0.0327937
ENSG00000198223	-0.0328211	-0.0328237	-0.0328237	-0.0328169	-0.0328237	-0.0328237	-0.0328237
ENSG00000162747	0.588185	-0.0328237	-0.0322233	-0.0327166	-0.0328237	-0.0328165	-0.0328041
ENSG00000105205	0.485258	-0.0328237	-0.0325751	-0.0327691	-0.032761	-0.0323218	-0.03271
ENSG00000180871	0.259918	-0.0328237	-0.0326588	-0.0325316	-0.0328072	-0.032793	-0.032753
ENSG00000163464	0.196776	-0.0328237	-0.0326611	-0.032681	-0.0328077	-0.032806	-0.0327995
ENSG00000162551	0.0620935	-0.0328214	-0.0327515	-0.0328237	-0.0328148	-0.0328237	-0.0328237
ENSG00000173535	0.128104	-0.0328237	-0.0325807	-0.0316141	-0.0328237	-0.0328237	-0.0328237
ENSG00000008516	0.253022	-0.0328237	-0.0325893	-0.0300898	-0.0324731	-0.032251	-0.0328091
ENSG00000182885	0.051322	-0.0328237	-0.0326992	-0.0324753	-0.0328157	-0.0325233	-0.0328128
ENSG00000008438	0.00321119	-0.0328237	-0.0327688	-0.0327996	-0.0327131	-0.0327626	-0.032807
ENSG00000183625	0.00116813	-0.0328237	-0.0327822	-0.0327994	-0.0327344	-0.0326697	-0.0328102
ENSG00000100985	0.075408	-0.0328207	-0.0325871	-0.0324679	-0.0310628	-0.030909	-0.0328237
ENSG00000126262	0.095342	-0.0328237	-0.0306245	-0.0264629	-0.0328113	-0.0328185	-0.0327845
ENSG00000092067	-0.0132077	-0.0328237	-0.0327919	-0.0325006	-0.0327895	-0.0328095	-0.0328004
ENSG00000173110	0.0464257	-0.0328237	-0.0318707	-0.0279019	-0.0328013	-0.0327819	-0.0327983
ENSG00000171049	0.0206288	-0.0328237	-0.032157	-0.0295223	-0.0328237	-0.0328237	-0.0327847
ENSG00000231412	-0.0141431	-0.0328237	-0.0328237	-0.0323923	-0.0327796	-0.0328237	-0.0327438
ENSG00000163421	0.0572734	-0.0328237	-0.0322789	-0.0246393	-0.0324533	-0.0327214	-0.0327342
ENSG00000206344	-0.00470596	-0.0328237	-0.0324887	-0.03267	-0.0323578	-0.0325099	-0.0325964
ENSG00000103569	0.138699	-0.0328237	-0.0303899	-0.0124137	-0.0328032	-0.0328203	-0.0327307
ENSG00000164047	-0.0178425	-0.0328237	-0.0326647	-0.0324983	-0.0328237	-0.0328089	-0.0328075
ENSG00000181631	0.0540226	-0.0328237	-0.030507	-0.0249999	-0.0328237	-0.0327998	-0.0328106
ENSG00000131355	0.0215247	-0.0328237	-0.0308831	-0.0289422	-0.0328143	-0.0328198	-0.0328152
ENSG00000100368	0.137072	-0.0328209	-0.0258798	-0.0205551	-0.0319798	-0.0322148	-0.032778
ENSG00000119535	0.377306	-0.0328237	-0.0277975	0.0342552	-0.0327072	-0.0326894	-0.032594
ENSG00000115271	0.0926634	-0.0328125	-0.0295843	-0.0200155	-0.0321972	-0.0325027	-0.0327646
ENSG00000163563	0.498605	-0.0328237	-0.0171977	0.0336272	-0.0323919	-0.0326155	-0.0312645
ENSG00000115590	-0.0165301	-0.0328237	-0.0326053	-0.0321447	-0.0327762	-0.0327951	-0.0328158
ENSG00000170956	-0.0035629	-0.0328237	-0.0311579	-0.0310529	-0.0328194	-0.0328201	-0.0327885
ENSG00000253616	-0.0226601	-0.0328237	-0.0327677	-0.0324699	-0.0328237	-0.0328237	-0.0328237
ENSG00000238160	-0.0197618	-0.0326874	-0.0326755	-0.0326157	-0.0327705	-0.0328017	-0.0326552
ENSG00000112303	0.153162	-0.0328237	-0.0255279	-0.0130801	-0.0314882	-0.0302485	-0.0324309
ENSG00000169403	0.0413965	-0.0328237	-0.0312827	-0.0180282	-0.0327926	-0.032798	-0.032655
ENSG00000234506	-0.00911789	-0.0328237	-0.0320359	-0.0302891	-0.032748	-0.0328237	-0.0328237
ENSG00000176788	0.121855	-0.0328052	-0.0236961	-0.0128039	-0.0316207	-0.0324618	-0.0327098
ENSG00000255801	-0.0262518	-0.0328237	-0.0328237	-0.0327312	-0.0328237	-0.0328237	-0.0328237
ENSG00000135636	0.00731565	-0.0327936	-0.0322695	-0.0250194	-0.0327161	-0.0325275	-0.0327921
ENSG00000119917	0.00990021	-0.0327437	-0.0300917	-0.0303151	-0.0317783	-0.0324324	-0.0326779
ENSG00000198736	0.0809136	-0.0328173	-0.0295715	-0.00950984	-0.0321039	-0.0320849	-0.0325171
ENSG00000105352	0.00703571	-0.0328237	-0.0318182	-0.0253219	-0.0324637	-0.0327914	-0.0327531
ENSG00000239839	-0.0249136	-0.0328237	-0.032467	-0.0327889	-0.0327704	-0.0328237	-0.0327995
ENSG00000146592	-0.0175866	-0.0328231	-0.0325701	-0.0301719	-0.0328214	-0.0328199	-0.0328123
ENSG00000171051	0.218999	-0.0328237	-0.0245663	0.0607469	-0.0327009	-0.0327643	-0.032476
ENSG00000093134	-0.0185981	-0.0328237	-0.0326133	-0.0302306	-0.0328099	-0.0327779	-0.0327955
ENSG00000239906	-0.0263257	-0.0328237	-0.0328237	-0.0326897	-0.0326183	-0.0327896	-0.0328237
ENSG00000112195	-0.0055039	-0.032801	-0.0289722	-0.0312034	-0.0325183	-0.0327704	-0.0326816
ENSG00000166527	-0.0158244	-0.0328237	-0.0326129	-0.0282737	-0.0328237	-0.0328182	-0.0328237
ENSG00000260078	-0.0244685	-0.0328237	-0.0327255	-0.0318462	-0.0328206	-0.0328237	-0.0328209
ENSG00000151948	0.00439337	-0.0328217	-0.0319613	-0.018549	-0.032816	-0.0327921	-0.0327822
ENSG00000123610	-0.0247124	-0.0328237	-0.0327237	-0.0318916	-0.0328237	-0.0328237	-0.0328237
ENSG00000158825	0.0629787	-0.0328237	-0.0292993	0.00946299	-0.0328237	-0.0328122	-0.032549
ENSG00000257878	-0.0283743	-0.0328237	-0.0328237	-0.0328136	-0.0328237	-0.0328237	-0.0328237
ENSG00000163220	5.93831	-0.0327529	0.191912	3.37574	-0.0291673	-0.0322523	-0.0136106
ENSG00000248323	-0.0269489	-0.0328237	-0.0327968	-0.0325389	-0.0328028	-0.0328097	-0.0328091
ENSG00000188897	-0.0257561	-0.0328237	-0.0326637	-0.0328028	-0.0326902	-0.0325121	-0.0328237
ENSG00000163221	0.226585	-0.0328237	-0.0247478	0.130337	-0.0326956	-0.03276	-0.0321273
ENSG00000267174	-0.0128785	-0.0328237	-0.0323628	-0.0273389	-0.0327462	-0.0327916	-0.0327359
ENSG00000143226	0.0639303	-0.0328211	-0.0269195	-0.00270372	-0.0328087	-0.0327885	-0.0316765
ENSG00000142405	-0.0147961	-0.0328237	-0.0322691	-0.0277993	-0.0328132	-0.0328172	-0.0328142
ENSG00000159339	0.0403495	-0.0328237	-0.0312064	-0.0146765	-0.0327522	-0.0327053	-0.0283638
ENSG00000101236	-0.00041557	-0.0327589	-0.0316322	-0.0294819	-0.0316037	-0.0318692	-0.0325163
ENSG00000204936	-0.0287577	-0.0328237	-0.0328197	-0.0328237	-0.0328237	-0.0328237	-0.0328237
ENSG00000134830	-0.0174976	-0.0328227	-0.0313471	-0.0306639	-0.0328061	-0.0327913	-0.0328166
ENSG00000160593	0.112955	-0.0328237	-0.0269248	-0.000472454	-0.028902	-0.0277941	-0.0325562
ENSG00000101307	-0.00112211	-0.0328237	-0.0310726	-0.0233694	-0.0326537	-0.0326685	-0.0327723
ENSG00000135083	-0.0279875	-0.0328207	-0.0327712	-0.0328218	-0.0328237	-0.0328225	-0.0326409
ENSG00000177191	-0.02094	-0.0328055	-0.0322656	-0.0316365	-0.0326112	-0.0326067	-0.0328172
ENSG00000185201	0.572065	-0.0328237	0.0105995	0.0257156	0.00148721	-0.00541759	-0.0303301
ENSG00000230257	-0.0277574	-0.0328237	-0.0328237	-0.0328079	-0.0328237	-0.0328237	-0.0324726
ENSG00000128383	0.0715887	-0.0328208	-0.0262336	0.0281931	-0.032773	-0.0327724	-0.032686
ENSG00000180953	-0.0219926	-0.0328237	-0.0322796	-0.0323195	-0.0326264	-0.0325241	-0.0326002
ENSG00000103313	0.00520938	-0.0328222	-0.0293882	-0.0206045	-0.0328016	-0.0328054	-0.0327413
ENSG00000158517	0.05082	-0.0328237	-0.0248896	-0.00175185	-0.032586	-0.0326332	-0.032657
ENSG00000166523	0.00240574	-0.0328237	-0.0314386	-0.0021671	-0.0328017	-0.0328146	-0.0327095
ENSG00000204577	0.0471729	-0.0328146	-0.0253553	0.00030936	-0.03271	-0.0326913	-0.032666
ENSG00000181274	0.0580509	-0.0327498	-0.0268361	-0.0225121	-0.0279971	-0.0282253	-0.0326661
ENSG00000124731	0.00349592	-0.0328221	-0.0308089	-0.0114644	-0.0328145	-0.032816	-0.0327681
ENSG00000059728	0.0908084	-0.0328012	-0.0246165	-0.00885397	-0.028593	-0.0287435	-0.0325378
ENSG00000140749	0.0118319	-0.0328237	-0.0291252	-0.0161667	-0.0326922	-0.0326214	-0.0327215
ENSG00000102010	-0.0292297	-0.0328212	-0.0328237	-0.0328021	-0.0328237	-0.0328237	-0.0328237
ENSG00000100365	0.152694	-0.0328237	-0.013164	0.00700594	-0.025997	-0.0303059	-0.0325639
ENSG00000165178	0.0578281	-0.0328237	-0.0222245	-0.000228352	-0.0325075	-0.0322615	-0.0325709
ENSG00000235568	0.0313198	-0.0328225	-0.0268669	0.00247362	-0.0327598	-0.032767	-0.0326831
ENSG00000255587	-0.0185802	-0.0328221	-0.0321104	-0.0284831	-0.0327678	-0.0327465	-0.0328152
ENSG00000101916	-0.000666513	-0.0328237	-0.0285444	-0.0229894	-0.0327962	-0.0328136	-0.0328016
ENSG00000174130	-0.017162	-0.0328203	-0.0295965	-0.0313175	-0.0327005	-0.0327399	-0.0328217
ENSG00000100504	0.020655	-0.032818	-0.0294677	-0.0166826	-0.032796	-0.0327366	-0.0297839
ENSG00000116701	0.251582	-0.0328237	0.000842313	0.093813	-0.0308026	-0.0318328	-0.0317108
ENSG00000236438	-0.0272238	-0.0328237	-0.0327054	-0.0324745	-0.0327357	-0.0326935	-0.0328237
ENSG00000182487	0.0254556	-0.0328237	-0.0247626	-0.0165749	-0.0323493	-0.0322979	-0.0327415
ENSG00000204131	-0.0222246	-0.0328233	-0.0324464	-0.03153	-0.0324115	-0.0325313	-0.0328155
ENSG00000196209	-0.00906285	-0.0328237	-0.0305991	-0.0235872	-0.0328158	-0.0328084	-0.0327735
ENSG00000127507	-0.00443599	-0.0328189	-0.0265425	-0.0279169	-0.0327375	-0.0326962	-0.0327986
ENSG00000211821	-0.0237965	-0.0328237	-0.0308884	-0.032807	-0.0327726	-0.0326546	-0.0325462
ENSG00000186431	-0.0182019	-0.0328237	-0.0321606	-0.0202847	-0.0328181	-0.032819	-0.0327932
ENSG00000113749	-0.00610253	-0.0328237	-0.030242	-0.0253344	-0.0322839	-0.0325586	-0.032794
ENSG00000189068	-0.00384524	-0.0328237	-0.030092	-0.0125154	-0.0328142	-0.0328237	-0.0327295
ENSG00000261971	-0.012994	-0.0328237	-0.0321917	-0.0323719	-0.0307978	-0.0295635	-0.0327888
ENSG00000174125	-0.007194	-0.0328177	-0.02807	-0.0294487	-0.0320893	-0.0324238	-0.0328157
ENSG00000136869	-0.0200209	-0.0328237	-0.0317339	-0.0284815	-0.0328217	-0.032822	-0.0328074
ENSG00000140678	0.110822	-0.0328237	-0.0029417	0.0168538	-0.0323697	-0.0318962	-0.0325058
ENSG00000171777	0.0176092	-0.0328237	-0.0263326	-0.0110831	-0.0321893	-0.0326581	-0.0327173
ENSG00000105514	-0.0115545	-0.0328206	-0.0310121	-0.0249468	-0.0324602	-0.0326495	-0.0328128
ENSG00000273112	-0.0290319	-0.0328237	-0.0326452	-0.0327141	-0.0328237	-0.0328237	-0.0328237
ENSG00000146094	0.0245924	-0.0328237	-0.0212738	-0.0120582	-0.0327494	-0.0327325	-0.0319735
ENSG00000018280	0.0268178	-0.0328237	-0.021678	0.0139262	-0.0326967	-0.0327553	-0.0326601
ENSG00000244482	0.00351523	-0.0328212	-0.0266563	-0.00616182	-0.0327748	-0.0327832	-0.0327529
ENSG00000258476	-0.0285911	-0.0328237	-0.0327546	-0.032262	-0.0328237	-0.0328097	-0.0328237
ENSG00000137642	0.0514716	-0.0328219	-0.0285746	-0.0280882	-0.018338	-0.0204837	-0.0327637
ENSG00000203999	-0.0295796	-0.0328237	-0.0327713	-0.0326456	-0.0328237	-0.0328237	-0.0328237
ENSG00000073331	-0.0254075	-0.0328231	-0.032136	-0.0321318	-0.0325276	-0.0326328	-0.0328129
ENSG00000184730	0.050771	-0.0328237	-0.0267821	-0.00178942	-0.0286072	-0.0284389	-0.0326398
ENSG00000114268	-0.0203233	-0.0328214	-0.0313373	-0.0289949	-0.032689	-0.0326617	-0.0327981
ENSG00000103381	0.0163431	-0.0328153	-0.0234428	-0.0128236	-0.0319458	-0.0323237	-0.0326456
ENSG00000137462	-0.00476178	-0.0328237	-0.0279501	-0.0158318	-0.0326355	-0.0326594	-0.0327476
ENSG00000132965	0.0716341	-0.0328237	-0.0256498	-0.022188	-0.0169091	-0.0227825	-0.0325082
ENSG00000175538	-0.0180201	-0.0328218	-0.0306959	-0.0254263	-0.0328164	-0.0328237	-0.0326831
ENSG00000239998	-0.00640794	-0.0328237	-0.026995	-0.0104539	-0.0327666	-0.0327579	-0.0327135
ENSG00000197405	0.0956427	-0.0328144	0.0087812	0.0677706	-0.0325988	-0.0326859	-0.0323795
ENSG00000115523	0.00517771	-0.0328214	-0.022495	-0.0324718	-0.0323148	-0.0259764	-0.0314404
ENSG00000129450	-0.0149398	-0.0328237	-0.0307447	-0.0237917	-0.0326042	-0.032538	-0.0327337
ENSG00000254789	-0.0303465	-0.0328237	-0.0328237	-0.0328237	-0.0328237	-0.0328237	-0.0328237
ENSG00000169896	0.0313409	-0.0328237	-0.0240311	0.00556773	-0.0315453	-0.0307409	-0.0323565
ENSG00000196358	-0.0237194	-0.0328237	-0.0323017	-0.0320302	-0.0323366	-0.0317955	-0.0328175
ENSG00000261172	-0.0236462	-0.0328237	-0.0317873	-0.0269857	-0.0327958	-0.0327775	-0.0328237
ENSG00000163191	0.530067	-0.0328136	0.0449893	0.304681	-0.00601331	-0.0183757	-0.0283147
ENSG00000158156	-0.00475122	-0.0328237	-0.0305756	-0.0249779	-0.0309613	-0.0310689	-0.0327667
ENSG00000085514	0.0242522	-0.0328237	-0.0137994	0.0220307	-0.0325591	-0.0324402	-0.0323981
ENSG00000172322	-0.00577337	-0.0328237	-0.0248122	-0.00817947	-0.0327543	-0.032756	-0.0326387
ENSG00000237541	-0.030146	-0.0328237	-0.0327589	-0.0327782	-0.032815	-0.0328164	-0.0328079
ENSG00000204160	0.0430974	-0.0328199	-0.02664	-0.028285	-0.0189326	-0.020415	-0.0327861
ENSG00000187037	-0.0284043	-0.0328237	-0.0326572	-0.0316929	-0.0328007	-0.0328142	-0.0328237
ENSG00000269981	0.0640091	-0.0328237	-0.024347	-0.0188629	-0.0240869	-0.0176551	-0.0328237
ENSG00000175489	0.0337481	-0.0328237	-0.00336782	0.0239677	-0.0326863	-0.0327235	-0.0326643
ENSG00000101336	0.0960015	-0.0328237	0.0208442	0.0662827	-0.0321285	-0.0324896	-0.0321393
ENSG00000188305	-0.0251	-0.0328237	-0.0322564	-0.031243	-0.0325608	-0.0324778	-0.032819
ENSG00000168329	-0.0113162	-0.0328237	-0.0263316	-0.0267698	-0.0327583	-0.0323877	-0.0325671
ENSG00000255328	-0.0291428	-0.0328237	-0.0325532	-0.0327965	-0.0326886	-0.0326343	-0.0328237
ENSG00000165071	0.00744962	-0.0328237	-0.0297767	-0.0255256	-0.028507	-0.0290802	-0.0324953
ENSG00000136040	0.00118819	-0.0327865	-0.0235871	-0.0255782	-0.0311918	-0.0316066	-0.0327945
ENSG00000268903	0.0087416	-0.0328237	-0.030001	-0.026437	-0.0285004	-0.0262009	-0.03276
ENSG00000105835	0.103627	-0.0328214	-0.0118765	0.0135317	-0.0232267	-0.0252055	-0.0327758
ENSG00000115607	-0.0215936	-0.0328237	-0.0308544	-0.0327682	-0.0318529	-0.0310155	-0.0327061
ENSG00000225101	-0.0272402	-0.0328205	-0.0322938	-0.0286154	-0.0328175	-0.0328186	-0.032807
ENSG00000123405	0.0431358	-0.0109273	-0.031485	-0.0202117	-0.0327807	-0.0327881	-0.022256
ENSG00000121060	-0.00816604	-0.03281	-0.029483	-0.0289339	-0.0305277	-0.0308423	-0.0327756
ENSG00000148572	0.0175653	-0.0328129	-0.0271198	-0.028502	-0.024064	-0.0258866	-0.0327604
ENSG00000102524	-0.0134324	-0.032797	-0.0290629	-0.0199642	-0.0321383	-0.0326153	-0.0326507
ENSG00000012779	0.0776691	-0.03282	0.011646	0.0203455	-0.0299458	-0.030667	-0.0325626
ENSG00000105339	-0.00138746	-0.0328232	-0.0252044	-0.0258999	-0.0311911	-0.0311412	-0.0327048
ENSG00000086730	-0.00417545	-0.0328222	-0.0235153	-0.0133118	-0.0324792	-0.0323449	-0.0326332
ENSG00000197208	-0.0250279	-0.0318512	-0.032519	-0.0299735	-0.032794	-0.0327869	-0.0328237
ENSG00000151651	0.114	-0.0328222	-0.0173555	-0.00637485	-0.0139229	-0.0137668	-0.032723
ENSG00000173638	-0.025029	-0.0328216	-0.0322493	-0.030246	-0.0324109	-0.0325873	-0.032814
ENSG00000177663	0.0112824	-0.0328237	-0.0285173	-0.0195634	-0.0285403	-0.029304	-0.0326307
ENSG00000224397	-0.00463501	-0.0328237	-0.0129864	-0.0149977	-0.0327749	-0.0328057	-0.032598
ENSG00000114626	0.065651	-0.030986	-0.0229702	-0.0193843	-0.0231177	-0.0228886	-0.0309406
ENSG00000112299	-0.0225075	-0.0328237	-0.0303682	-0.0262766	-0.0328194	-0.0328201	-0.032603
ENSG00000183688	0.013872	-0.032818	-0.0303305	-0.0235523	-0.0266822	-0.028508	-0.0312464
ENSG00000260528	-0.0276936	-0.0328207	-0.0322915	-0.0312316	-0.0327533	-0.0327751	-0.0328237
ENSG00000167261	0.0263123	-0.0328237	-0.0209181	-0.0197591	-0.0276915	-0.0287269	-0.0326862
ENSG00000102145	-0.0219239	-0.0274279	-0.0327447	-0.0328006	-0.032744	-0.0327944	-0.0295772
ENSG00000057704	-0.0225207	-0.0328226	-0.0308837	-0.0300665	-0.0326037	-0.0322333	-0.0328144
ENSG00000211828	-0.0298686	-0.0328237	-0.0318203	-0.0328237	-0.0328237	-0.0328237	-0.0328237
ENSG00000255197	0.000627992	-0.0328237	-0.012249	-0.0065963	-0.0323587	-0.0325077	-0.0326832
ENSG00000120280	-0.0216651	-0.0328237	-0.0299515	-0.0289549	-0.032373	-0.0326815	-0.0327913
ENSG00000269385	-0.0303488	-0.0328237	-0.0326423	-0.0326964	-0.0328237	-0.0328237	-0.0328237
ENSG00000101265	0.0697482	-0.0328201	-0.013737	-0.00178119	-0.0225088	-0.0249198	-0.0326274
ENSG00000152213	-0.0267663	-0.0328237	-0.0315137	-0.0301266	-0.0327994	-0.032815	-0.0327891
ENSG00000184106	-0.0266493	-0.0327332	-0.0325513	-0.0293007	-0.0328237	-0.0328237	-0.0320491
ENSG00000196189	-0.0168116	-0.0328237	-0.0294785	-0.0202761	-0.0322402	-0.0319103	-0.0326615
ENSG00000164821	-0.0306133	-0.0328237	-0.0326797	-0.0328237	-0.0327376	-0.0328237	-0.0328237
ENSG00000198019	-0.0296182	-0.0328237	-0.0326487	-0.0314572	-0.0328237	-0.0328237	-0.0328201
ENSG00000180549	-0.0259868	-0.0328237	-0.032396	-0.0313027	-0.0321099	-0.0323133	-0.032819
ENSG00000254470	-0.0048052	-0.0328222	-0.0280146	-0.021698	-0.0302339	-0.0307381	-0.0328212
ENSG00000146859	-0.00539279	-0.0326795	-0.0296074	-0.0315399	-0.0308216	-0.0313175	-0.0233003
ENSG00000141526	-0.0149104	-0.0328214	-0.0292556	-0.0205481	-0.0316893	-0.0316398	-0.0327943
ENSG00000171860	-0.0201776	-0.0328237	-0.0290703	-0.0263219	-0.0324216	-0.0324394	-0.0327116
ENSG00000142657	0.0677093	-0.0327686	-0.0173124	0.0325321	-0.0276254	-0.0284331	-0.024424
ENSG00000180644	0.00543641	-0.0328237	-0.0179152	-0.0322463	-0.0304045	-0.0182346	-0.0315947
ENSG00000144118	0.0170413	-0.032819	-0.0170647	-0.0174076	-0.0292823	-0.0307125	-0.0314955
ENSG00000215114	-0.0176958	-0.0327706	-0.0298619	-0.0296757	-0.0312014	-0.0317696	-0.0327657
ENSG00000113532	-0.0211292	-0.0328202	-0.0304527	-0.0306067	-0.0316252	-0.0319932	-0.0327943
ENSG00000233013	-0.0300642	-0.0328237	-0.0327237	-0.0320845	-0.0327917	-0.0328131	-0.0328179
ENSG00000091106	-0.027789	-0.0328237	-0.0312827	-0.0284642	-0.032798	-0.0327964	-0.0327772
ENSG00000120868	-0.0176327	-0.0328185	-0.0298194	-0.0299205	-0.0311156	-0.0312533	-0.0327933
ENSG00000142347	0.100237	-0.0328229	-0.011323	0.0166733	-0.0181846	-0.0136946	-0.0325199
ENSG00000165879	-0.00176353	-0.0328211	-0.0287602	-0.0264184	-0.02793	-0.0280445	-0.0327147
ENSG00000116017	-0.0240026	-0.032818	-0.0300389	-0.0285901	-0.0324795	-0.0325539	-0.032802
ENSG00000064547	0.029279	-0.0328237	-0.0237321	-0.0243236	-0.0196263	-0.0185963	-0.0327188
ENSG00000188056	-0.0301594	-0.0328161	-0.032649	-0.0318501	-0.0328237	-0.0328237	-0.0328237
ENSG00000188404	0.348521	-0.0328237	0.0436373	0.0810725	0.0348729	0.00957763	-0.0308293
ENSG00000167851	0.0158121	-0.0328237	-0.0189496	0.0022491	-0.0295691	-0.0270789	-0.0324633
ENSG00000145819	-0.0217939	-0.0328082	-0.0315327	-0.0287046	-0.0322414	-0.0305781	-0.0327942
ENSG00000182541	0.00445775	-0.0328226	-0.0282327	-0.0296429	-0.0197013	-0.0218769	-0.0327574
ENSG00000139370	-0.018985	-0.0327977	-0.0288797	-0.0302468	-0.0315996	-0.0307481	-0.032804
ENSG00000076662	0.0059884	-0.0328237	-0.0251179	-0.027383	-0.0219569	-0.0265056	-0.0328033
ENSG00000253981	-0.0298567	-0.0328237	-0.0322168	-0.0326203	-0.0327228	-0.0326414	-0.0328237
ENSG00000138185	-0.0201234	-0.0328227	-0.0288149	-0.0283854	-0.0313342	-0.0322234	-0.0327719
ENSG00000189067	0.104947	-0.0328196	-0.0106772	-0.0128666	-0.00306374	0.0107456	-0.0324625
ENSG00000110876	0.142223	-0.0328237	0.00425202	0.0342482	0.00296003	-0.0136912	-0.0319077
ENSG00000229644	-0.0282227	-0.0328237	-0.03218	-0.0314704	-0.0323487	-0.0326313	-0.0328237
ENSG00000100453	-0.0205192	-0.0328237	-0.022419	-0.0326028	-0.0324475	-0.0278468	-0.0314432
ENSG00000169397	-0.0299917	-0.0328237	-0.0324674	-0.0312967	-0.0328237	-0.0328084	-0.0327569
ENSG00000169180	0.0614193	-0.0327678	-0.0129989	-0.0228324	-0.0056855	-0.00604756	-0.032662
ENSG00000123329	0.0715144	-0.0328237	-0.0173902	-0.0135158	-0.00708099	-0.00217226	-0.0325047
ENSG00000118308	-0.0112414	-0.0328051	-0.017569	-0.0294801	-0.0302723	-0.0291943	-0.0324489
ENSG00000139890	-0.0256274	-0.0328207	-0.0310045	-0.0325082	-0.0311716	-0.0314982	-0.0328132
ENSG00000177156	0.0832171	-0.0268773	-0.0167487	0.0350199	-0.0233524	-0.0271698	-0.0222643
ENSG00000125753	0.0763665	-0.0328218	0.00316181	0.0217525	-0.0201778	-0.0214985	-0.0305698
ENSG00000169220	0.0150476	-0.0328147	-0.0251972	-0.0206853	-0.0210647	-0.0236807	-0.0326368
ENSG00000183822	-0.031296	-0.0328237	-0.0327427	-0.0328023	-0.0328019	-0.0328237	-0.0328237
ENSG00000005020	-0.0124832	-0.0326991	-0.022734	-0.0251611	-0.0317468	-0.0318402	-0.031373
ENSG00000180739	-0.026809	-0.0328237	-0.0295431	-0.0327434	-0.0325116	-0.0281083	-0.0326308
ENSG00000163162	0.0470142	-0.0328096	-0.0184935	-0.0115376	-0.0116861	-0.0176143	-0.0326993
ENSG00000125910	0.0493622	-0.0328237	-0.0156288	-0.0146046	-0.00891787	-0.0169932	-0.0327514
ENSG00000171700	0.0305417	-0.0328237	-0.0090434	0.00328943	-0.0219562	-0.0259634	-0.0325984
ENSG00000173083	-0.0275404	-0.0328237	-0.0324475	-0.0284851	-0.0318821	-0.0324582	-0.0325333
ENSG00000111729	-0.0302194	-0.0328237	-0.032092	-0.0311545	-0.0328237	-0.0328151	-0.0328237
ENSG00000112561	-0.0225357	-0.0328237	-0.0252161	-0.0242541	-0.0319051	-0.0319461	-0.0327619
ENSG00000101425	-0.0311476	-0.0328237	-0.0327726	-0.031517	-0.0328237	-0.0328237	-0.0328045
ENSG00000100055	0.0196176	-0.0328237	-0.0133457	-0.0155309	-0.0253419	-0.0235483	-0.0326226
ENSG00000106348	0.0154077	-0.0328199	-0.0169115	0.00693376	-0.0250082	-0.0248771	-0.032607
ENSG00000183486	-0.018535	-0.0328237	-0.0297671	-0.028962	-0.0302476	-0.0304795	-0.0327665
ENSG00000237169	-0.030411	-0.0328237	-0.0326049	-0.0322302	-0.0326899	-0.0327572	-0.0327994
ENSG00000112062	-0.01172	-0.032786	-0.0280315	-0.027073	-0.0293324	-0.0294884	-0.0323837
ENSG00000118564	0.013464	-0.0327477	-0.0191774	-0.00582694	-0.0240727	-0.0264337	-0.0326317
ENSG00000235655	0.074366	-0.0327077	-0.00344088	0.00666948	-0.0191031	-0.018679	-0.0263583
ENSG00000155926	-0.00577739	-0.0328237	-0.0285009	-0.0255282	-0.026218	-0.0255913	-0.0325387
ENSG00000132589	0.0719791	-0.031532	-0.00221632	-0.0105301	-0.00537168	-0.0140269	-0.0320415
ENSG00000146112	0.0292316	-0.0328222	-0.0160195	-0.00810473	-0.0201177	-0.0248498	-0.0310615
ENSG00000237803	-0.0311508	-0.0328237	-0.032797	-0.0326669	-0.0328237	-0.0328237	-0.0325596
ENSG00000162704	-0.00534223	-0.0328153	-0.0240699	-0.0205155	-0.0292755	-0.0305821	-0.0307582
ENSG00000131669	0.0149	-0.0328211	-0.0208411	0.00947352	-0.0203518	-0.0239258	-0.0318429
ENSG00000163932	0.0194917	-0.0328217	-0.0168244	-0.00149212	-0.026416	-0.0253711	-0.0296088
ENSG00000137575	0.0561836	-0.0317024	-0.0146419	0.00108826	-0.00874692	-0.016344	-0.0321568
ENSG00000146828	-0.00906073	-0.0328237	-0.0261777	-0.0219553	-0.028084	-0.0281741	-0.0327804
ENSG00000128011	-0.028242	-0.0328237	-0.0322284	-0.0318532	-0.0320898	-0.0319103	-0.0328059
ENSG00000113368	-0.0135474	-0.0327244	-0.0300074	-0.0267402	-0.0263957	-0.0281895	-0.0327376
ENSG00000123609	-0.0152873	-0.0326848	-0.0285454	-0.0276221	-0.0288888	-0.0298458	-0.0326094
ENSG00000087157	-0.0176977	-0.0328195	-0.0291136	-0.0271518	-0.0291571	-0.0301676	-0.0327365
ENSG00000203804	-0.0305524	-0.0328237	-0.0326694	-0.0322657	-0.0325302	-0.0326895	-0.0328237
ENSG00000131236	0.0596928	-0.032779	0.00438571	-0.00710038	-0.0103951	-0.0179933	-0.0300841
ENSG00000172936	0.0195155	-0.0328237	-0.00321246	0.0126614	-0.0228913	-0.0220876	-0.0323987
ENSG00000116815	-0.0171301	-0.0326404	-0.028502	-0.0265507	-0.0297205	-0.030463	-0.0326888
ENSG00000160785	-0.0235183	-0.0328171	-0.030881	-0.0311844	-0.0304076	-0.030155	-0.0327445
ENSG00000127084	0.0301822	-0.0328237	-0.0172654	-0.0191152	-0.00915196	-0.0106096	-0.0323705
ENSG00000196954	-0.00649576	-0.0328237	-0.0254511	-0.0250138	-0.0262479	-0.0276924	-0.0322619
ENSG00000168394	0.0128816	-0.0328237	-0.0201135	-0.0222985	-0.0175503	-0.0185659	-0.0325859
ENSG00000119408	-0.0230796	-0.032819	-0.0254401	-0.0287646	-0.0310101	-0.031441	-0.0327692
ENSG00000117676	0.00367691	-0.0328075	-0.0211196	-0.0181302	-0.0232917	-0.0253473	-0.0326009
ENSG00000159496	-0.0275968	-0.0328237	-0.0318988	-0.0324344	-0.0308256	-0.0310033	-0.032788
ENSG00000089639	0.0498207	-0.03282	-0.00379992	-0.00160328	-0.0131656	-0.0127164	-0.0321099
ENSG00000141480	0.0853501	-0.029621	0.00374836	0.0649446	-0.00781607	-0.00698629	-0.0316356
ENSG00000142634	0.135926	-0.0328102	0.0234971	0.106296	0.00975535	0.0216288	-0.0321443
ENSG00000079277	-0.0216491	-0.0327714	-0.0303015	-0.0296806	-0.0304659	-0.0301873	-0.0326687
ENSG00000197622	0.104762	-0.032783	0.0294678	-0.00719023	0.0220805	0.0140682	-0.0322805
ENSG00000126860	-0.00895385	-0.0328237	-0.0269782	-0.0131272	-0.0230532	-0.0277189	-0.0326147
ENSG00000077420	0.0172644	-0.0327245	-0.0155273	-0.013942	-0.016872	-0.0220937	-0.0325639
ENSG00000131759	0.00196415	-0.0328237	-0.0222754	-0.010251	-0.0236947	-0.0231536	-0.0327042
ENSG00000124126	0.0547753	-0.0328191	-0.00645442	-0.0105274	0.00624626	-0.000653417	-0.0326464
ENSG00000172081	0.0317836	-0.0327367	-0.00818294	-0.00269249	-0.017099	-0.0166348	-0.0323716
ENSG00000122862	0.672891	-0.0327176	0.125352	0.574365	0.226838	0.153394	-0.00746531
ENSG00000105851	-0.0242247	-0.0328237	-0.0265246	-0.0311317	-0.0302594	-0.030863	-0.0327831
ENSG00000135899	-0.0161833	-0.0328088	-0.0211063	-0.0281428	-0.0277965	-0.0289961	-0.0327711
ENSG00000015285	0.0695167	-0.0328237	0.00166065	0.0431796	-0.000619052	-0.00580455	-0.0319601
ENSG00000171608	0.0424985	-0.0328215	-0.00885135	-0.016013	0.000297519	0.00356558	-0.0325426
ENSG00000160710	0.023734	-0.0325792	-0.0134933	-0.0201979	-0.011236	-0.0122905	-0.0325395
ENSG00000130592	0.0586782	-0.0328237	0.00757709	0.0321456	-0.00259025	-0.0114858	-0.0322847
ENSG00000186517	0.0596465	-0.0328223	0.00762729	0.00529472	-0.000747424	-0.010185	-0.0322324
ENSG00000123146	0.0995269	-0.0328161	0.0124802	0.0179419	0.00874977	0.0340995	-0.0325734
ENSG00000164691	0.0219101	-0.0328237	0.011542	-0.0165981	-0.00472891	-0.0167143	-0.032609
ENSG00000084070	0.132834	-0.0326531	0.0794008	0.0222195	0.0378459	0.0143727	-0.0319627
ENSG00000081237	0.111744	-0.0328237	0.0437788	0.00449126	0.0300762	0.0283641	-0.032585
ENSG00000102879	0.192867	-0.0328209	0.0516747	0.0709933	0.0537613	0.0397056	-0.0315968
ENSG00000111913	0.0356731	-0.0328215	-0.00121764	-0.0223566	-0.0076626	-0.0140323	-0.0279503
ENSG00000180509	-0.0314628	-0.0328237	-0.0325819	-0.0322963	-0.0328237	-0.0328237	-0.0328237
ENSG00000160796	0.0378896	-0.0328223	-0.0111639	-0.0013462	-0.00498381	-0.00359781	-0.0324514
ENSG00000136167	0.250371	-0.0327941	0.113338	0.14859	0.0789827	0.0454295	-0.0306498
ENSG00000160410	0.0151634	-0.0327597	-0.0106646	0.0109293	-0.0158098	-0.0178862	-0.0321394
ENSG00000149516	-0.0316652	-0.0328237	-0.0327624	-0.0327989	-0.0327667	-0.0327555	-0.032795
ENSG00000153310	-0.0126253	-0.0327924	-0.0231475	-0.0242322	-0.0259729	-0.0275443	-0.0327262
ENSG00000172354	0.0411464	-0.0318253	0.000636036	0.0396222	-0.00479104	-0.010887	-0.0318978
ENSG00000160991	-0.0225425	-0.0328206	-0.0245009	-0.0291459	-0.0311351	-0.0313707	-0.0312697
ENSG00000117151	-0.0294094	-0.0328168	-0.0316094	-0.0320614	-0.0319383	-0.0323755	-0.0328081
ENSG00000185507	-0.0111419	-0.0328159	-0.0210389	-0.0120115	-0.0248009	-0.0249077	-0.0327322
ENSG00000143119	0.126434	-0.0328205	0.0701075	0.0523253	0.0324218	0.0201629	-0.0317733
ENSG00000140368	-0.00689888	-0.0328237	-0.0272325	-0.0182631	-0.0198431	-0.0186539	-0.0325357
ENSG00000134996	0.030136	-0.0328133	-0.000374905	-0.000165043	-0.00937478	-0.0199845	-0.0302986
ENSG00000102034	-0.0112152	-0.0328158	-0.0181751	-0.0183721	-0.025141	-0.0269877	-0.0326342
ENSG00000163041	0.0205537	-0.0327436	-0.00428484	-0.00122846	-0.0158267	-0.0177122	-0.0315777
ENSG00000140332	-0.0139786	-0.0328048	-0.0254134	-0.0145746	-0.0239545	-0.0249421	-0.0327846
ENSG00000167208	-0.0202919	-0.0328237	-0.0278305	-0.0276738	-0.0277344	-0.0294966	-0.0327108
ENSG00000135114	-0.0270849	-0.0328237	-0.0321616	-0.0306871	-0.0301035	-0.0296709	-0.0327245
ENSG00000261416	-0.0211277	-0.0328237	-0.0275681	-0.0298242	-0.0289952	-0.0273763	-0.0326606
ENSG00000064666	0.0474354	-0.0328162	-0.0020988	-0.000737331	0.014379	0.00778772	-0.0321012
ENSG00000157350	-0.0268879	-0.0321949	-0.0309737	-0.0305093	-0.0318582	-0.0320004	-0.0328138
ENSG00000065413	-0.0190348	-0.0328226	-0.0232939	-0.0292941	-0.0252631	-0.0261732	-0.0328077
ENSG00000103005	-0.0244254	-0.0328212	-0.0298739	-0.0287702	-0.0301972	-0.0304409	-0.032748
ENSG00000211692	-0.031361	-0.0328237	-0.0320015	-0.0325351	-0.0328237	-0.0326405	-0.0328237
ENSG00000100503	-0.0156489	-0.0327883	-0.0215355	-0.0284588	-0.0248691	-0.0262001	-0.0324783
ENSG00000234389	-0.0313624	-0.0328237	-0.032437	-0.0328106	-0.0326737	-0.0324344	-0.0328237
ENSG00000128340	0.119449	-0.0328183	0.0496447	0.0364418	0.0600565	0.0264293	-0.0304018
ENSG00000250966	-0.0296063	-0.0328237	-0.0313833	-0.0316231	-0.0322748	-0.0322889	-0.0327652
ENSG00000165609	-0.026646	-0.0328127	-0.0303457	-0.0313324	-0.0301053	-0.0306519	-0.0327946
ENSG00000138071	0.0470523	-0.0327595	0.0399217	0.0176042	0.0167496	-0.00163999	-0.0321156
ENSG00000151465	-0.0199341	-0.0326594	-0.0256989	-0.0294711	-0.0264543	-0.0272009	-0.0327686
ENSG00000228382	-0.0306591	-0.0328237	-0.0313948	-0.0324555	-0.0324119	-0.0323942	-0.0328237
ENSG00000103194	-0.0171352	-0.0327259	-0.026129	-0.0285455	-0.0224395	-0.0257712	-0.0324475
ENSG00000141968	-0.00632208	-0.0328221	-0.0137557	-0.0187233	-0.0204212	-0.0216861	-0.0326002
ENSG00000115415	-0.00127282	-0.0327854	-0.0183348	-0.0124664	-0.00176863	-0.0159155	-0.0325376
ENSG00000141506	-0.00696532	-0.03282	-0.0202812	-0.019896	-0.0084113	-0.00877591	-0.0326138
ENSG00000183484	-0.0246613	-0.0328237	-0.0294738	-0.029668	-0.0253711	-0.0256962	-0.0327807
ENSG00000055332	-0.0273951	-0.0328021	-0.0305895	-0.031422	-0.0304607	-0.030886	-0.0327935
ENSG00000204525	0.974759	-0.0326336	0.348281	0.39173	0.429439	0.487286	0.0211706
ENSG00000090238	0.0511265	-0.0172257	-0.0094591	-0.0115719	-0.0133692	-0.0114907	-0.0312512
ENSG00000072786	0.00342851	-0.0327637	-0.00977918	-0.0158778	-0.00239779	-0.00439108	-0.0325642
ENSG00000184922	0.0366386	-0.0328228	0.0106916	0.0200981	0.0109035	0.0117842	-0.0324697
ENSG00000120899	-0.000944518	-0.0313546	-0.00837997	-0.0177415	-0.0210754	-0.0211277	-0.032516
ENSG00000230539	-0.0316243	-0.0328237	-0.0325998	-0.0324611	-0.0328237	-0.0326894	-0.0328237
ENSG00000251002	-0.03191	-0.0328237	-0.0327425	-0.032821	-0.0327429	-0.0327902	-0.032809
ENSG00000049249	-0.0314504	-0.0328237	-0.0327052	-0.0326432	-0.0325722	-0.0324505	-0.0328237
ENSG00000115935	0.0107366	-0.0328237	-0.0140333	-0.0220388	0.00288559	-0.00521559	-0.0273753
ENSG00000164236	-0.0311584	-0.032823	-0.0313936	-0.032813	-0.0323734	-0.0325529	-0.0324009
ENSG00000135605	-0.0307123	-0.0327882	-0.0318174	-0.0322523	-0.0324977	-0.0324419	-0.0327849
ENSG00000005302	-0.0234842	-0.0328188	-0.0258214	-0.028782	-0.0263142	-0.0261052	-0.0327462
ENSG00000213654	0.138013	-0.0328237	0.0386935	0.0658155	0.0727239	0.0367587	-0.0193212
ENSG00000115091	-0.0139176	-0.0323327	-0.0185626	-0.0226307	-0.0216022	-0.0253931	-0.0325183
ENSG00000197903	0.00454244	-0.0313765	-0.0182962	-0.0226671	-0.0229332	-0.0276895	-0.00189635
ENSG00000147010	-0.0131873	-0.0328154	-0.0189341	-0.0192752	-0.0145438	-0.0197066	-0.032391
ENSG00000130475	-0.0242969	-0.0328237	-0.0253919	-0.0282626	-0.0277507	-0.0282611	-0.0326653
ENSG00000164088	-0.0135204	-0.0328218	-0.0216947	-0.0198759	-0.020889	-0.0232621	-0.0321401
ENSG00000197852	-0.0320689	-0.0328237	-0.0328017	-0.0327741	-0.0328131	-0.0328149	-0.0328217
ENSG00000135365	-0.0231349	-0.0325676	-0.0278861	-0.0282376	-0.0278079	-0.0284701	-0.0327581
ENSG00000255221	-0.0317166	-0.0328237	-0.0327516	-0.0326129	-0.0317897	-0.0325382	-0.0328041
ENSG00000160570	-0.00227035	-0.0318379	-0.0141711	-0.0040134	-0.00591833	-0.00989651	-0.0325906
ENSG00000163466	0.0309413	-0.0327874	0.0123594	0.00363372	0.00325145	0.00224826	-0.0288548
ENSG00000135655	-0.0172318	-0.0307547	-0.0270908	-0.0255385	-0.0272471	-0.0283176	-0.0327339
ENSG00000235499	-0.0293142	-0.0328237	-0.0312552	-0.0306261	-0.0309865	-0.0314993	-0.0328237
ENSG00000115267	-0.0286535	-0.032785	-0.0292735	-0.0308154	-0.0296052	-0.0308164	-0.0327884
ENSG00000157601	-0.0273741	-0.0328237	-0.0286532	-0.029304	-0.0297375	-0.0301796	-0.0326981
ENSG00000072864	-0.0248777	-0.0322667	-0.0289233	-0.0298993	-0.027393	-0.0288442	-0.0328062
ENSG00000251393	-0.0321539	-0.0328237	-0.0328237	-0.03276	-0.0328237	-0.0328237	-0.0328237
ENSG00000198055	0.000415484	-0.0320718	-0.00839471	-0.00982474	-0.00667037	-0.0111904	-0.0315343
ENSG00000102144	0.00123587	-0.0328039	0.000235168	-0.00110474	-0.00299822	-0.00795973	-0.0302038
ENSG00000113732	0.0161253	-0.0324755	-0.0104346	0.012445	-0.0177238	-0.020094	-0.0148954
ENSG00000215244	-0.0317523	-0.0328237	-0.0326542	-0.0327227	-0.0325227	-0.0326563	-0.0328159
ENSG00000268262	-0.031942	-0.0328237	-0.0327224	-0.0326164	-0.0327934	-0.0327109	-0.0328237
ENSG00000179840	-0.0319226	-0.0328237	-0.0326613	-0.0325625	-0.03278	-0.0327754	-0.0328039
ENSG00000118113	-0.0322363	-0.0328237	-0.0328208	-0.0328237	-0.0328237	-0.0328237	-0.0328237
ENSG00000221957	-0.0321091	-0.0328237	-0.0322653	-0.0328129	-0.0328237	-0.0327006	-0.0327788
ENSG00000243646	-0.0314802	-0.0328237	-0.0322444	-0.0320775	-0.032529	-0.0326062	-0.0328184
ENSG00000167633	-0.032029	-0.0328237	-0.0326866	-0.0328237	-0.0327811	-0.0325887	-0.032798
ENSG00000110934	0.051657	-0.0328203	-0.00180025	0.000605777	0.00694902	0.00147945	-0.00826936
ENSG00000135049	-0.0148645	-0.0302519	-0.0231312	-0.0210942	-0.0248475	-0.0234295	-0.0326873
ENSG00000224745	-0.0304386	-0.0315414	-0.0321316	-0.0321991	-0.0322653	-0.0324713	-0.0328237
ENSG00000054219	-0.0308423	-0.0328237	-0.0317953	-0.0320552	-0.0317695	-0.032013	-0.0328168
ENSG00000167461	-0.0281862	-0.032821	-0.0283381	-0.0292915	-0.0293474	-0.030334	-0.0323905
ENSG00000197561	-0.0321478	-0.0328237	-0.0327757	-0.0324363	-0.0327591	-0.032813	-0.0328237
ENSG00000145901	-0.00674244	-0.029228	-0.0126636	-0.0165544	-0.00783712	-0.0150523	-0.0319498
ENSG00000111348	0.278442	-0.0328204	0.144046	0.169489	0.237377	0.16402	0.0575892
ENSG00000258745	-0.0322088	-0.0328237	-0.0326946	-0.0326618	-0.0328237	-0.0328237	-0.0328237
ENSG00000166946	-0.018144	-0.0278293	-0.022004	-0.0282844	-0.0264925	-0.0272348	-0.0323918
ENSG00000172780	-0.0316021	-0.0328059	-0.0324402	-0.031887	-0.0320261	-0.0323018	-0.0328237
ENSG00000179750	-0.0321258	-0.0328237	-0.0327196	-0.032746	-0.0326907	-0.0327425	-0.0328237
ENSG00000245148	-0.0317548	-0.0328199	-0.0319149	-0.0318697	-0.0324163	-0.032191	-0.0328237
ENSG00000259856	-0.0320369	-0.0328237	-0.0326226	-0.0325885	-0.0321929	-0.0325998	-0.0328237
ENSG00000179101	-0.0321398	-0.0328237	-0.0327497	-0.0323475	-0.0326578	-0.0327138	-0.0327936
ENSG00000198858	0.0721229	0.037759	-0.0027844	-0.00787177	0.0171994	0.00323317	-0.0176486
ENSG00000179978	-0.0319148	-0.032816	-0.0323142	-0.0324328	-0.0325017	-0.0324267	-0.0328237
ENSG00000178458	-0.0319672	-0.0328237	-0.0324636	-0.0322339	-0.03263	-0.03269	-0.032063
ENSG00000124469	-0.0324405	-0.0328237	-0.0328121	-0.0328237	-0.0328237	-0.0328237	-0.0328001
ENSG00000239480	-0.0321497	-0.0328237	-0.0325866	-0.0325836	-0.0327501	-0.0326815	-0.0327348
ENSG00000260086	-0.0324621	-0.0328237	-0.032762	-0.0325352	-0.0328098	-0.0328179	-0.0328237
ENSG00000125498	-0.0324491	-0.0328237	-0.0326881	-0.0328237	-0.0328237	-0.0327908	-0.0328165
ENSG00000248477	-0.0324856	-0.0328237	-0.0327317	-0.0325009	-0.0328237	-0.0327725	-0.0328237
ENSG00000253522	-0.0322718	-0.0328237	-0.0322882	-0.0327727	-0.0322822	-0.0324769	-0.0326416
ENSG00000240809	-0.032313	-0.0328237	-0.0326349	-0.0326825	-0.0327014	-0.032738	-0.0328237
ENSG00000213999	-0.0323008	-0.0328237	-0.0326848	-0.032641	-0.0327231	-0.032675	-0.0328237
ENSG00000240247	-0.0325161	-0.0328237	-0.0328237	-0.0328237	-0.0328237	-0.0328237	-0.0328237
ENSG00000273320	-0.0325071	-0.0328237	-0.0326023	-0.0326397	-0.032808	-0.0327977	-0.0328237
ENSG00000246790	-0.03248	-0.0328237	-0.0327456	-0.0328118	-0.032737	-0.0327367	-0.0328237
ENSG00000163737	-0.0268111	-0.0328124	-0.0285929	-0.032494	-0.0327797	-0.0324052	0.600794
ENSG00000161911	-0.0319517	-0.0328237	-0.0320054	-0.0324909	-0.0328147	-0.0327273	0.0957651
ENSG00000204420	-0.0320459	-0.0328237	-0.0320174	-0.0326468	-0.0328101	-0.0326702	0.0492426
ENSG00000163736	-0.0220551	-0.0328237	-0.0151334	-0.0323273	-0.0328051	-0.0310869	0.602402
ENSG00000005961	-0.0316618	-0.0328237	-0.0317288	-0.0327566	-0.0327424	-0.0326752	0.0262924
ENSG00000169704	-0.0317592	-0.0328237	-0.0320579	-0.032775	-0.0328087	-0.0327124	-0.00133732
ENSG00000105507	-0.0326951	-0.0328237	-0.0327185	-0.0328179	-0.0328237	-0.0328237	-0.023972
ENSG00000101162	-0.0303808	-0.0327244	-0.0309074	-0.0326578	-0.0326377	-0.0325502	0.00363976
ENSG00000180573	0.0346261	-0.0319503	-0.0294048	-0.031303	-0.0316941	-0.0321648	0.092388
ENSG00000204424	-0.0327124	-0.0328237	-0.0327271	-0.0328048	-0.0328237	-0.0328237	-0.0283932
ENSG00000150681	0.00470778	-0.0328237	-0.0303975	-0.0296336	-0.0327102	-0.0327375	0.00554874
ENSG00000165702	-0.0295995	-0.0325805	-0.0327412	-0.0328109	-0.0328084	-0.0328057	-0.0262051
ENSG00000143595	-0.0327428	-0.0328237	-0.0327591	-0.0328237	-0.0328237	-0.0328189	-0.0306623
ENSG00000101082	-0.0296563	-0.0328237	-0.031267	-0.032764	-0.0247335	-0.0230977	-0.0165913
ENSG00000253409	-0.0321606	-0.0328237	-0.0326531	-0.0328237	-0.0296117	-0.0312402	-0.0285616
ENSG00000124657	-0.0327002	-0.0328164	-0.0328027	-0.0328237	-0.0328237	-0.032812	-0.0318536
ENSG00000227550	-0.032693	-0.0328237	-0.0327093	-0.0328237	-0.0321314	-0.0324096	-0.0316387
ENSG00000175063	-0.0319975	-0.0327548	-0.0326932	-0.03279	-0.0321736	-0.0325502	-0.0317297
ENSG00000232125	-0.0328142	-0.0328237	-0.0328237	-0.03282	-0.0328237	-0.0328237	-0.032566
ENSG00000216863	-0.0327917	-0.0328224	-0.0326634	-0.0328051	-0.0328213	-0.0328217	-0.0325554
ENSG00000226806	-0.0328215	-0.0328237	-0.0328237	-0.0328237	-0.0328237	-0.0328237	-0.0328043
ENSG00000244734	0.0685745	69.6388	0.114527	-0.0257468	-0.0325896	-0.0181345	0.018886
ENSG00000158578	-0.0327493	0.261866	-0.0321995	-0.0327953	-0.0327926	-0.0327104	-0.0325814
ENSG00000206172	-0.0290755	3.02913	-0.0286763	-0.0323986	-0.0328078	-0.0320208	-0.0191439
ENSG00000188536	0.0135565	12.7714	0.0226279	-0.0291495	-0.0328076	-0.0249304	-0.014141
ENSG00000004939	-0.0328106	0.0911097	-0.032464	-0.0328068	-0.0328159	-0.0327915	-0.0327463
ENSG00000169877	-0.032788	0.0622459	-0.0325779	-0.0327929	-0.0328237	-0.0328237	-0.0328023
ENSG00000206177	-0.0327084	0.0144323	-0.0326298	-0.0327953	-0.0328237	-0.0327517	-0.0327974
ENSG00000223609	-0.0327465	0.0462193	-0.0322954	-0.0327691	-0.0328028	-0.0327804	-0.0320568
ENSG00000166947	-0.0327957	-0.0133162	-0.0327555	-0.0328208	-0.0328237	-0.0328237	-0.0328197
ENSG00000250361	-0.0328211	-0.0179513	-0.0328184	-0.0328237	-0.0328237	-0.0328178	-0.0328237
ENSG00000162722	-0.0324294	0.028548	-0.0320282	-0.0326116	-0.0328072	-0.0327691	-0.0309371
ENSG00000196565	-0.0327681	-0.00323737	-0.032801	-0.0328237	-0.0328237	-0.0327857	-0.0314539
ENSG00000204010	-0.0328049	-0.0190472	-0.0327936	-0.0328061	-0.0328237	-0.0328181	-0.0328176
ENSG00000105610	-0.0327902	-0.0215461	-0.0327685	-0.0327323	-0.0327742	-0.0328032	-0.0328237
ENSG00000238243	-0.0327318	-0.00603459	-0.032406	-0.0326221	-0.0327815	-0.032812	-0.0309278
ENSG00000086506	-0.0326815	-0.0223971	-0.0327132	-0.0328237	-0.0327989	-0.0328237	-0.0317918
ENSG00000213934	-0.0328212	-0.028064	-0.0327463	-0.0328237	-0.0328237	-0.0328237	-0.0328019
ENSG00000249790	-0.0326205	-0.0205266	-0.0315942	-0.032516	-0.0326898	-0.0326742	-0.0328184
ENSG00000136732	-0.0294457	0.130308	-0.0266792	-0.0292015	-0.0179783	-0.021419	-0.0325903
ENSG00000013306	-0.0292484	0.162469	-0.0209875	-0.02276	-0.0189041	-0.0188733	-0.0323906
ENSG00000147454	0.0652939	0.113043	-0.0272614	-0.0258308	-0.0299996	-0.0297522	-0.032679
ENSG00000170180	-0.0328237	-0.030678	-0.0328237	-0.0328237	-0.0328175	-0.0328237	-0.032818
ENSG00000224091	-0.0328237	-0.0302938	-0.0328048	-0.0328237	-0.0328237	-0.0328237	-0.0325933
ENSG00000197721	-0.0327454	-0.0304825	-0.0327738	-0.032808	-0.0328141	-0.0328157	-0.0327455
ENSG00000180596	-0.0209142	-0.0170955	-0.0324806	-0.0324292	-0.0319486	-0.0320858	-0.0298826
ENSG00000112077	-0.0328222	-0.0312528	-0.03282	-0.0328204	-0.0328138	-0.0328196	-0.0328237
ENSG00000205639	-0.0327257	-0.0306088	-0.0327792	-0.0327983	-0.0328057	-0.0327964	-0.0312902
ENSG00000130830	-0.0187103	-0.005218	-0.0287426	-0.0226635	-0.0322089	-0.0321903	-0.0200579
ENSG00000159346	-0.00374219	0.102581	-0.0159679	-0.0106866	-0.014531	-0.016145	-0.00734891
ENSG00000171840	-0.0291788	-0.0250227	-0.0319806	-0.0299535	-0.0306209	-0.0318846	-0.0327415
ENSG00000184260	-0.0311292	-0.0226304	-0.0306986	-0.0288504	-0.030306	-0.0297522	-0.0327003
ENSG00000105701	0.042067	0.156774	-0.00439777	0.010082	0.00898474	0.0011029	-0.0159895
ENSG00000196747	-0.0324509	-0.0318899	-0.0327452	-0.0328064	-0.0326654	-0.0327363	-0.0326563
ENSG00000112212	-0.0326086	-0.0319487	-0.0326739	-0.0327886	-0.0326759	-0.0326679	-0.0328237
ENSG00000260188	-0.0327928	-0.0323432	-0.0327979	-0.0324389	-0.0328237	-0.0328237	-0.0328158
ENSG00000034152	-0.00555883	-0.0034845	-0.015381	-0.00923516	-0.02496	-0.0230949	-0.0300617
ENSG00000022840	-0.0110151	0.00337579	-0.0164961	-0.0226012	-0.0108545	-0.0143492	-0.0310946
ENSG00000185130	-0.0327693	-0.0322657	-0.0327428	-0.0327882	-0.032579	-0.0325759	-0.032799
ENSG00000102384	-0.0327972	-0.0325102	-0.0327643	-0.0328217	-0.0327868	-0.0327703	-0.0328153
ENSG00000065328	-0.0328045	-0.0325915	-0.0328038	-0.0328237	-0.0326728	-0.032737	-0.0328237
ENSG00000187997	-0.032792	-0.0326635	-0.0328201	-0.0328237	-0.0328237	-0.0328237	-0.0328237
ENSG00000229988	-0.0328237	-0.032716	-0.0328237	-0.0328237	-0.0328237	-0.0328237	-0.0328154
ENSG00000213931	-0.0328237	-0.0328166	-0.0328237	-0.0328237	-0.0328237	-0.0328237	-0.0328237

## Sheet: TableS4
TableS4. The tissue signature matrix represented 16 types of tissue solid organs of EV-origin.
Gene.id	Adipose.Tissue	Bladder	Brain	Colon	Esophagus	Heart	Kidney	Liver	Lung	Muscle	Nerve	Pancreas	Pituitary	Skin	Small.Intestine	Stomach
ENSG00000170323	1.88378	-0.00963602	-0.0876749	-0.0468701	-0.0656977	-0.0470299	-0.0799731	-0.0863103	-0.0483957	-0.0537495	0.0416475	-0.084219	-0.0868347	-0.0438712	-0.0668746	-0.0737445
ENSG00000184811	-0.0610677	-0.0875026	-0.088273	-0.0877901	-0.0881145	-0.0880342	-0.087962	-0.0883008	-0.0882873	-0.0881	-0.0864646	-0.0882525	-0.088291	-0.087753	-0.0880502	-0.0881397
ENSG00000151365	-0.0499873	-0.0876347	-0.0881356	-0.0876615	-0.0872579	-0.0874819	-0.0875228	-0.0489763	-0.088268	-0.0873538	-0.0841807	-0.0880036	-0.0882651	-0.0845184	-0.0880548	-0.088114
ENSG00000079435	0.119004	-0.0818477	-0.0811359	-0.0837246	-0.0855534	-0.0843455	-0.0855363	-0.0880457	-0.0868666	-0.0851053	-0.0768984	-0.0875265	-0.0853697	-0.082253	-0.0832757	-0.0865053
ENSG00000179914	-0.00926541	-0.0881105	-0.0882781	-0.0732336	-0.0881475	-0.0663021	-0.0878202	-0.0879411	-0.0723398	-0.0881723	-0.0879804	-0.0882154	-0.0881473	-0.0882312	-0.0743281	-0.0860329
ENSG00000100867	-0.0882635	0.209952	-0.088108	-0.0882598	-0.0882561	-0.0882989	-0.0880671	-0.0843723	-0.0882014	-0.0882968	-0.088196	-0.0868687	-0.0873358	-0.0875978	-0.0882638	-0.0874671
ENSG00000226510	-0.0882668	-0.0875018	-0.0882896	-0.0882881	-0.0882506	-0.088301	-0.0882909	-0.0882979	-0.088267	-0.0883054	-0.0882984	-0.088301	-0.088287	-0.0881837	-0.0882912	-0.0883034
ENSG00000100373	-0.0882886	-0.0585025	-0.0882558	-0.0882691	-0.0882879	-0.0882918	-0.0882921	-0.0882989	-0.0882642	-0.0860162	-0.088284	-0.0883034	-0.0880653	-0.0882955	-0.0879646	-0.088284
ENSG00000131095	-0.0874318	-0.0881295	0.722411	-0.0878794	-0.0879937	-0.0873507	-0.0879465	-0.0880783	-0.0877378	-0.0879247	-0.0822069	-0.0880608	-0.0224106	-0.0875347	-0.0880015	-0.0880735
ENSG00000168314	-0.0882228	-0.0882661	0.00564655	-0.0881487	-0.08826	-0.0882551	-0.0882729	-0.0882799	-0.0881217	-0.0882407	-0.0877175	-0.0882851	-0.0838757	-0.0882112	-0.0882567	-0.0882717
ENSG00000132639	-0.0877314	-0.088116	0.185383	-0.0869341	-0.0877992	-0.0878339	-0.0879359	-0.0880721	-0.0871944	-0.0881649	-0.0879055	-0.0875811	-0.0581302	-0.0874147	-0.0873248	-0.0870657
ENSG00000155980	-0.0882078	-0.0881426	-0.0043953	-0.0873243	-0.0879134	-0.0882124	-0.0881616	-0.0882841	-0.0881837	-0.088257	-0.0863661	-0.0881836	-0.0793488	-0.0881541	-0.0876568	-0.0880076
ENSG00000184221	-0.0882555	-0.0883058	-0.0483906	-0.0882611	-0.0882767	-0.0882553	-0.0874829	-0.0882787	-0.0879776	-0.0881626	-0.0878568	-0.0882769	-0.0870194	-0.0880976	-0.0882531	-0.0882819
ENSG00000162188	-0.0882057	-0.0881695	-0.0199353	-0.0865566	-0.0879852	-0.0882127	-0.0881972	-0.0882065	-0.0881692	-0.0882368	-0.0878309	-0.0882245	-0.0720942	-0.0880528	-0.0873165	-0.0879813
ENSG00000187730	-0.0881818	-0.0882684	-0.0593733	-0.0882492	-0.0882202	-0.0882069	-0.0882255	-0.0882695	-0.0879928	-0.0882581	-0.088223	-0.0882832	-0.0872147	-0.0880328	-0.0882435	-0.0882676
ENSG00000171747	-0.0876463	-0.0777627	-0.0879333	0.235635	-0.0871512	-0.0880761	-0.0878597	-0.0705206	-0.0875857	-0.0878562	-0.0871966	-0.081807	-0.0877358	-0.0877391	0.158753	-0.0677799
ENSG00000105388	-0.0882636	-0.0881732	-0.0882924	-0.0176826	-0.0647197	-0.0882907	-0.0882872	-0.088274	-0.0868671	-0.0882723	-0.0882631	-0.0882523	-0.0882563	-0.0878379	-0.0721215	-0.08592
ENSG00000125780	-0.0880676	-0.0882122	-0.0882058	-0.0882213	0.0845342	-0.088271	-0.0882587	-0.0882036	-0.0881563	-0.0881983	-0.0881666	-0.0880603	-0.0882156	-0.0747414	-0.0882114	-0.088167
ENSG00000171401	-0.0864549	0.102901	-0.0874663	-0.0866104	5.11325	-0.0873821	-0.0871467	-0.0867858	-0.08593	-0.0857315	-0.086174	-0.0842874	-0.0860303	-0.086537	-0.0861717	-0.0864125
ENSG00000214711	-0.0882814	-0.0879091	-0.088279	-0.0882866	-0.0666552	-0.0882831	-0.0882426	-0.0882966	-0.0882489	-0.088297	-0.0882625	-0.0882869	-0.0882276	-0.0881744	-0.0882183	-0.0882912
ENSG00000183347	-0.0882945	-0.088226	-0.0882864	-0.0882953	-0.0570303	-0.0882993	-0.0882998	-0.0882934	-0.0882422	-0.0882635	-0.0882909	-0.0882903	-0.0880997	-0.0882173	-0.08829	-0.0882912
ENSG00000121552	-0.0826866	-0.0807455	-0.0880442	-0.0875211	0.439744	-0.0876417	-0.0877779	-0.0852334	-0.0802333	-0.0878827	-0.0858359	-0.0878022	-0.0877811	-0.0293067	-0.0870273	-0.0862289
ENSG00000197353	-0.0882196	-0.0882889	-0.0883002	-0.0882907	-0.05439	-0.0879739	-0.0882882	-0.0881018	-0.0876976	-0.0882667	-0.088265	-0.0882655	-0.088284	-0.0831724	-0.0882824	-0.0877529
ENSG00000136689	-0.084697	-0.081563	-0.0880223	-0.0875352	0.103689	-0.0879382	-0.087985	-0.0514702	-0.0812213	-0.0877442	-0.0874644	-0.0879776	-0.0880001	-0.0659412	-0.0858372	-0.0853815
ENSG00000175206	-0.0869391	-0.0878896	-0.087108	-0.0870539	-0.086975	4.82587	-0.0877373	-0.0876731	-0.0866906	-0.0870307	-0.0867567	-0.0877284	-0.0868247	-0.086985	-0.0869993	-0.0874828
ENSG00000129991	-0.0878984	-0.0882012	-0.0876804	-0.0880608	-0.0879337	0.911296	-0.0880737	-0.0881527	-0.0870185	-0.086397	-0.0878972	-0.0881325	-0.0876873	-0.0874622	-0.0880806	-0.0880973
ENSG00000134571	-0.0881552	-0.088275	-0.0881995	-0.0881165	-0.0881785	0.0940415	-0.0881468	-0.0882655	-0.0878826	-0.0882421	-0.0882003	-0.0881149	-0.0882519	-0.0882506	-0.0882089	-0.0876384
ENSG00000242349	-0.087449	-0.0876608	-0.087399	-0.0875092	-0.0876731	-0.0804175	-0.0875569	-0.0875983	-0.0861434	-0.0880533	-0.0874552	-0.0877142	-0.0827785	-0.087623	-0.0861782	-0.0875993
ENSG00000198336	-0.0877736	-0.0881091	-0.0881642	-0.0880779	-0.0880195	0.423622	-0.0881077	-0.088118	-0.0875706	-0.08774	-0.0877491	-0.0882118	-0.0880909	-0.0880324	-0.0880216	-0.0876647
ENSG00000148677	-0.0880708	-0.0882338	-0.0881782	-0.0880915	-0.087452	0.34882	-0.0881854	-0.0879064	-0.0716784	0.0126849	-0.0878466	-0.0881679	-0.0879147	-0.0843361	-0.0881955	-0.0881526
ENSG00000036448	-0.0870359	-0.0866555	-0.0835488	-0.0869476	-0.0859521	0.0226811	-0.0859338	-0.0867001	-0.0858555	-0.00504983	-0.0863519	-0.0876143	-0.0854174	-0.0867234	-0.0870061	-0.0873704
ENSG00000121769	-0.0800469	-0.0851049	-0.068225	-0.0841689	-0.0809733	0.569851	-0.0587252	-0.0873709	-0.0791241	0.215868	-0.0840262	-0.0879902	-0.084252	-0.0843962	-0.0856278	-0.0772379
ENSG00000070915	-0.0882998	-0.0882555	-0.0882884	-0.0882927	-0.0882962	-0.0883052	-0.0717913	-0.0883022	-0.0882823	-0.0883052	-0.0882972	-0.0882734	-0.0882876	-0.0883001	-0.0881415	-0.0882571
ENSG00000174827	-0.0881962	-0.0882235	-0.0864627	-0.0879165	-0.0881821	-0.0882446	-0.0416761	-0.0755535	-0.0881631	-0.0882602	-0.0881367	-0.0863964	-0.0880757	-0.0878082	-0.0736191	-0.0881465
ENSG00000147003	-0.0882173	-0.0879386	-0.0881797	-0.088224	-0.0882024	-0.0882192	-0.0722673	-0.0863528	-0.0880068	-0.0882958	-0.088155	-0.0880012	-0.088081	-0.0881871	-0.0882183	-0.0879506
ENSG00000171564	-0.087788	-0.0878682	-0.0879872	-0.0872222	-0.0877555	-0.0876526	-0.0756972	2.14791	-0.0873105	-0.0882127	-0.0881903	-0.0844713	-0.0881182	-0.08815	-0.0880157	-0.0853147
ENSG00000158874	-0.0877086	-0.0880029	-0.0881134	-0.088109	-0.0879546	-0.0879992	-0.0880866	2.70838	-0.0876545	-0.0881895	-0.0881202	-0.0879666	-0.0878653	-0.0880897	-0.0880492	-0.0880521
ENSG00000229314	-0.0851068	-0.0875676	-0.0880866	-0.0878636	-0.0877577	-0.0876556	-0.0880288	5.33408	-0.0782968	-0.0880023	-0.0879448	-0.0864302	-0.0878754	-0.0879227	-0.0878059	-0.0854075
ENSG00000171560	-0.087775	-0.0878629	-0.0882477	-0.0881494	-0.0880668	-0.0880843	-0.0864961	2.08069	-0.0863156	-0.0882205	-0.0881999	-0.0851665	-0.0881607	-0.088155	-0.0881025	-0.0837382
ENSG00000091583	-0.0880904	-0.0882517	-0.0882735	-0.0881583	-0.0882202	-0.0881908	-0.0876074	0.610087	-0.0874351	-0.0882734	-0.0882543	-0.0871799	-0.0882255	-0.0882314	-0.0881829	-0.087699
ENSG00000163631	-0.0866748	-0.0877043	-0.0876285	-0.0876522	-0.0868683	-0.0868569	-0.0692018	7.63487	-0.0858659	-0.0878636	-0.0872193	0.00111311	-0.0870352	-0.0874617	-0.0875334	-0.0863376
ENSG00000171557	-0.0878561	-0.0879117	-0.0882389	-0.0881416	-0.0881024	-0.0880781	-0.0874345	1.84817	-0.0711925	-0.0882209	-0.0881869	-0.0848084	-0.0881453	-0.0881457	-0.0881483	-0.0867316
ENSG00000145192	-0.0882561	-0.0882863	-0.0882763	-0.0882855	-0.0882693	-0.0882751	-0.0882746	0.178165	-0.0882753	-0.0882946	-0.0882923	-0.0882103	-0.0882798	-0.0882719	-0.0882855	-0.0882819
ENSG00000133661	-0.088123	-0.0881973	-0.0877262	-0.088108	-0.087969	-0.0881662	-0.0880448	-0.0881883	-0.00845945	-0.0882679	-0.0880371	-0.087833	-0.0871695	-0.0874464	-0.0881861	-0.0880869
ENSG00000142748	-0.0772489	-0.0873631	-0.0881198	-0.0873776	-0.0868349	-0.0825368	-0.0820581	-0.0680989	0.171202	-0.0869449	-0.0874237	-0.0866226	-0.085654	-0.0878584	-0.0868416	-0.0867063
ENSG00000204305	-0.0857245	-0.0849093	-0.0858876	-0.0842665	-0.0846452	-0.0872043	-0.0850312	-0.0865635	0.140899	-0.0876523	-0.0833579	-0.0872077	-0.081372	-0.0861694	-0.0829972	-0.0860235
ENSG00000078081	-0.0882287	-0.0881341	-0.08827	-0.0882241	-0.0879039	-0.0882902	-0.0882057	-0.088234	-0.0642966	-0.0882952	-0.0882742	-0.0878211	-0.088125	-0.0876775	-0.08785	-0.0882236
ENSG00000256612	-0.0881275	-0.0880315	-0.0880362	-0.0880367	-0.0882165	-0.0882718	-0.0882574	-0.0777941	-0.0521429	-0.08826	-0.0881077	-0.0882529	-0.0880089	-0.0882017	-0.0878459	-0.0880002
ENSG00000086548	-0.0882302	-0.0881514	-0.0882851	-0.0782117	-0.0677633	-0.0882867	-0.0882954	-0.0882253	-0.0365693	-0.088283	-0.0882676	-0.0876176	-0.0882592	-0.0871056	-0.0827223	-0.0880555
ENSG00000101470	-0.0865834	-0.0877342	-0.0868909	-0.0870373	-0.0871233	-0.0877434	-0.0877506	-0.0879	-0.0871377	1.95944	-0.0840423	-0.0880092	-0.0870089	-0.085078	-0.0869027	-0.0877162
ENSG00000180209	-0.0876643	-0.088072	-0.087877	-0.0879454	-0.0877702	-0.0880466	-0.0878662	-0.0880841	-0.0877456	0.949127	-0.086236	-0.0881033	-0.0878229	-0.0873689	-0.0879536	-0.0880449
ENSG00000086967	-0.0882069	-0.088283	-0.0881554	-0.0882315	-0.0882114	-0.0882587	-0.0882105	-0.0882722	-0.0881885	0.107104	-0.088069	-0.0882546	-0.0880038	-0.0881505	-0.0881623	-0.088267
ENSG00000130598	-0.0872972	-0.0710924	-0.0880429	-0.0878774	-0.0855663	-0.0880489	-0.0880114	-0.0879925	-0.0845997	0.74381	-0.0865417	-0.0869326	-0.0878239	-0.0799018	-0.0873883	-0.0879946
ENSG00000164879	-0.0864547	-0.0876885	-0.0878765	-0.0878595	-0.0877289	-0.0873317	-0.08783	-0.0879937	-0.0799165	0.365052	-0.0869007	-0.0881461	-0.0869368	-0.087626	-0.0870518	-0.0874102
ENSG00000130595	-0.0790205	-0.0745052	-0.087933	-0.0869288	-0.0861711	-0.0746944	-0.0879739	-0.0880393	-0.0866877	1.10255	-0.0825419	-0.0879742	-0.0872124	-0.0859661	-0.0867987	-0.0873887
ENSG00000158887	-0.0843017	-0.0853516	-0.0864761	-0.0837116	-0.0836005	-0.086725	-0.0875287	-0.0874163	-0.086927	-0.0873632	0.852116	-0.0879072	-0.0855395	-0.0862855	-0.0852233	-0.0864626
ENSG00000105227	-0.087271	-0.0867338	-0.0873932	-0.0874831	-0.0873621	-0.0878725	-0.0871927	-0.0881713	-0.0726182	-0.087683	0.0572883	-0.0877952	-0.0877161	-0.0874516	-0.0876564	-0.0875182
ENSG00000160307	-0.055797	-0.0849439	0.138498	-0.0671466	-0.0775755	-0.0858205	-0.0877089	-0.0879321	-0.0861649	-0.0877257	0.409166	-0.087643	-0.061538	-0.0851494	-0.0764656	-0.0831594
ENSG00000243480	-0.0854329	-0.0879221	-0.0874798	-0.0878139	-0.0875958	-0.0880025	-0.08801	-0.0877462	-0.087813	-0.0879751	-0.0871351	3.13485	-0.0877627	-0.0877422	-0.0877265	-0.087743
ENSG00000170835	-0.0853674	-0.0864315	-0.0871055	-0.0873479	-0.0867744	-0.0874684	-0.087061	-0.0875411	-0.0874559	-0.0878475	-0.0871444	3.66329	-0.00743192	-0.0865954	-0.0861936	-0.0873152
ENSG00000138161	-0.0878962	-0.0881044	-0.0879833	-0.0880413	-0.0880061	-0.088209	-0.0881009	-0.0882108	-0.0880035	-0.0882446	-0.0879057	0.30083	-0.0876774	-0.0880535	-0.0878997	-0.0881172
ENSG00000170827	-0.0882214	-0.0882654	-0.0882462	-0.0880173	-0.0882686	-0.0882918	-0.0882333	-0.0882915	-0.0882793	-0.0882891	-0.0882685	0.000833805	-0.0840732	-0.0881851	-0.0852465	-0.0882804
ENSG00000010438	-0.0866626	-0.0866265	-0.0766351	-0.0655962	-0.0728034	-0.0870368	-0.0612649	-0.0866771	-0.0856211	-0.0881944	-0.0879792	0.893455	-0.0879659	-0.0734153	-0.0642167	-0.074629
ENSG00000141086	-0.0876401	-0.0879756	-0.0875641	-0.0879317	-0.0880046	-0.0881247	-0.0880173	-0.08809	-0.0872605	-0.0881143	-0.0877342	0.222788	-0.0873052	-0.0880286	-0.0873823	-0.0880248
ENSG00000164266	-0.0856542	0.123083	-0.0880293	-0.0575555	-0.0854355	-0.0877849	-0.0708046	-0.00663812	-0.0867254	-0.0879436	-0.0874576	3.7816	-0.0876491	-0.086707	-0.00610659	0.206913
ENSG00000167748	-0.0873119	-0.0881069	-0.0882359	-0.0737139	-0.0876169	-0.0881264	-0.0790437	-0.0882146	-0.0875989	-0.0882282	-0.087512	0.422433	-0.0881393	-0.0723412	-0.0780594	-0.0877719
ENSG00000115138	-0.0868532	-0.087324	-0.08586	-0.0867142	-0.0866622	-0.087085	-0.0874506	-0.0873616	-0.0872031	-0.0875286	-0.087029	-0.0858828	11.5612	-0.0868885	-0.0872105	-0.087316
ENSG00000069482	-0.0873602	-0.0881497	-0.0863858	-0.0847427	-0.0866931	-0.088171	-0.0879249	-0.0882512	-0.0881059	-0.0882371	-0.0878562	-0.0880524	0.191357	-0.0844981	-0.0870231	-0.0863065
ENSG00000260001	-0.0882342	-0.0876305	-0.0839304	-0.0880762	-0.0876761	-0.0873212	-0.0881058	-0.0880007	-0.0881543	-0.0881002	-0.0882588	-0.0881968	0.0452503	-0.0878041	-0.0881314	-0.0881196
ENSG00000102109	-0.0877839	-0.0879979	0.000273625	-0.0839294	-0.0869919	-0.0871833	-0.0577719	-0.0881628	-0.087355	-0.0881813	-0.0867803	-0.0788318	0.334783	-0.086444	-0.0839186	-0.0847254
ENSG00000054356	-0.0882402	-0.0882092	-0.0622695	-0.0870154	-0.0879626	-0.0882325	-0.0882765	-0.0882735	-0.0882049	-0.088274	-0.0881268	-0.0848759	-0.00910299	-0.0878168	-0.0875846	-0.0871389
ENSG00000166922	-0.0876436	-0.0880963	-0.0456982	-0.0870674	-0.0875176	-0.0881244	-0.0881022	-0.0857623	-0.0879834	-0.08822	-0.0878826	-0.0758822	0.0544202	-0.0828491	-0.0869859	-0.0869966
ENSG00000007516	-0.0870294	-0.0860539	-0.0765763	-0.0867294	-0.0875105	-0.0877333	-0.0855359	-0.0866008	-0.0851066	-0.0878851	-0.0871748	-0.0862646	0.100543	-0.0875957	-0.0808248	-0.086969
ENSG00000124302	-0.0881342	-0.088224	-0.0858938	-0.0882082	-0.0882085	-0.0882517	-0.0882859	-0.0882793	-0.0882141	-0.0882765	-0.0880869	-0.0881783	-0.0668667	-0.0882351	-0.0882162	-0.088233
ENSG00000143631	-0.0878347	-0.0882237	-0.0880853	-0.0878281	-0.0866505	-0.0881447	-0.0869849	-0.0882843	-0.0881611	-0.0882769	-0.0878101	-0.0878467	-0.0882282	-0.0394176	-0.0882542	-0.0879381
ENSG00000204421	-0.0874707	-0.088215	-0.0882098	-0.0882041	-0.0854811	-0.0882418	-0.0882644	-0.088266	-0.0880772	-0.0882636	-0.0876089	-0.0882782	-0.0881777	0.00267547	-0.0882263	-0.0882138
ENSG00000134765	-0.088059	-0.0883062	-0.0882893	-0.0882986	-0.0882278	-0.0875069	-0.0883009	-0.0883012	-0.0882951	-0.0882982	-0.0881552	-0.0883024	-0.0882956	-0.0650724	-0.0882962	-0.0883012
ENSG00000244617	-0.0872739	-0.0879598	-0.0872505	-0.0879309	-0.0878185	-0.0880879	-0.0879405	-0.0881003	-0.0877645	-0.0879631	-0.0865726	-0.0882225	-0.0869687	-0.0228917	-0.0878226	-0.0880547
ENSG00000107984	-0.0818395	-0.0799629	-0.0879778	-0.0881161	-0.0875034	-0.0881475	-0.0881135	-0.0882324	-0.087727	-0.0882177	-0.087755	-0.0882595	-0.0881875	-0.0112098	-0.0881543	-0.0880987
ENSG00000196407	-0.0881033	-0.0882285	-0.0881821	-0.08828	-0.0880192	-0.0882343	-0.0882227	-0.0882499	-0.0882161	-0.0882818	-0.087921	-0.0882749	-0.0881315	-0.0619356	-0.0882408	-0.0882527
ENSG00000134193	-0.0882946	-0.088085	-0.0883005	-0.0859692	-0.0877542	-0.0883042	-0.0882934	-0.0882804	-0.0882997	-0.0883032	-0.0882839	-0.0776098	-0.0882943	-0.0882922	-0.00771047	-0.0875248
ENSG00000163295	-0.0883059	-0.0883062	-0.0883063	-0.0876559	-0.0882974	-0.0883072	-0.0882233	-0.0882937	-0.0883069	-0.0883067	-0.0883008	-0.0883068	-0.0883063	-0.0883046	-0.0695955	-0.088306
ENSG00000173702	-0.0882746	-0.0881706	-0.0882961	-0.0619894	-0.0881982	-0.0882945	-0.0876506	-0.0871755	-0.0881886	-0.0882937	-0.0882657	-0.0878899	-0.0882647	-0.088275	-0.0280135	-0.0865028
ENSG00000099834	-0.0882622	-0.0881854	-0.0882547	-0.067388	-0.0881937	-0.0882892	-0.0815322	-0.070801	-0.0882149	-0.0882656	-0.0882124	-0.0880392	-0.0880503	-0.0882558	0.0168875	-0.0876773
ENSG00000166866	-0.0882024	-0.0882097	-0.0879915	-0.0754757	-0.0881413	-0.0882842	-0.0882836	-0.0882607	-0.088108	-0.0882715	-0.0881659	-0.0882557	-0.0881407	-0.0882091	-0.0308333	-0.0859695
ENSG00000079112	-0.0882917	-0.0882031	-0.0881987	-0.0677016	-0.0878894	-0.0881732	-0.0853944	-0.0882949	-0.0880841	-0.0882975	-0.0882841	-0.0874432	-0.0882859	-0.0882948	-0.060909	-0.0880881
ENSG00000134028	-0.0880373	-0.0877471	-0.0882982	-0.065625	-0.0881554	-0.0882833	-0.0881778	-0.0882742	-0.0878513	-0.0882903	-0.0882286	-0.0882779	-0.0882622	-0.0882029	-0.0405458	-0.0879048
ENSG00000143167	-0.0882718	-0.0882473	-0.0882792	-0.0692201	-0.0882714	-0.088247	-0.0882867	-0.0882952	-0.0878411	-0.0882767	-0.0882843	-0.0883007	-0.08827	-0.0882972	-0.0682453	-0.0882705
ENSG00000256713	-0.0873424	-0.0874701	-0.0880128	-0.0876309	-0.0838396	-0.0880011	-0.0879485	-0.0877442	-0.0852447	-0.088012	-0.087519	-0.0875509	-0.0877177	-0.0839843	-0.0877387	5.17293
ENSG00000229859	-0.0840753	-0.0839155	-0.0871881	-0.084611	-0.00496223	-0.0869716	-0.0866526	-0.0854353	-0.0665936	-0.0868788	-0.0842404	-0.0850177	-0.0851032	-0.0684579	-0.0850693	28.223
ENSG00000229183	-0.0854456	-0.0848663	-0.0876081	-0.0859436	-0.022666	-0.0874821	-0.0873434	-0.0864581	-0.0581467	-0.0874683	-0.085953	-0.0855261	-0.0859553	-0.0710216	-0.0863107	18.5107
ENSG00000215182	-0.0883033	-0.0882704	-0.0883023	-0.0882986	-0.0879626	-0.0883066	-0.0883068	-0.0882981	-0.0878788	-0.0883056	-0.0883034	-0.0881342	-0.0882957	-0.0882331	-0.0883026	-0.0443893
ENSG00000196188	-0.0882633	-0.0863563	-0.0882995	-0.0875959	-0.0877024	-0.088277	-0.0882369	-0.0882194	-0.0772617	-0.0883009	-0.0882916	-0.0877862	-0.0878967	-0.0882537	-0.0868107	-0.039402
ENSG00000157017	-0.0880754	-0.0881048	-0.0880823	-0.0880745	-0.0876182	-0.0881993	-0.0880236	-0.0881378	-0.0877286	-0.0881976	-0.087752	-0.0876019	-0.0878915	-0.0879132	-0.0876964	0.00680467
ENSG00000101842	-0.0882823	-0.0872708	-0.0882122	-0.0882833	-0.0881873	-0.0883019	-0.0882866	-0.0882962	-0.0881495	-0.0883021	-0.0882933	-0.0882542	-0.0873514	-0.0881876	-0.0882067	-0.072281

## Sheet: TableS5
TableS5. The clinical and demographic features of entire study cohort.
Characteristic	Healthy	Benign hepatic tumor	Hepatitis &cirrhosis	HCC	CRC	GC	BRCA	KIRC	Validation cohort
									Healthy	HCC	Benign
Total(n)	101	18	13	71	12	9	10	15	41	33	6
Gender
Female-no.	53	7	6	17	6	3	10	5	12	4	1
male-no.	41	11	5	54	6	6	0	10	28	29	5
NA	7		2
Age(years)
Mean	58	45	60	55	63	53	54	51	61	56	57
Range	41-70	18-66	43-85	29-78	51-81	24-73	36-69	28-70	42-91	31-80	40-71
NA			2
Stage
I	LA	LA	LA	23	0	1	0	0	LA	NA	LA
II	LA	LA	LA	22	2	3	7	6	LA	NA	LA
III	LA	LA	LA	21	2	1	3	6	LA	NA	LA
IV	LA	LA	LA	5	4	2	0	1	LA	NA	LA
NA	LA	LA	LA	0	4	2	0	2	LA	NA	LA
Tumor load
With Tumor Load	LA	LA	LA	63	12	9	9	15	LA	NA	LA
NA	LA	LA	LA	8	0	0	1	0	LA	NA	LA
NA, not available; LA, inapplicable; HCC, hepatocellular carcinoma; CRC, colorectal cancer; GC: gastric cancer; BRCA: breast cancer; KIRC: kidney cancer;
